# Supplementary material for: Long noncoding RNA HOTAIR interacts with Y-Box Protein-1 (YBX1) to regulate cell proliferation
Source: Life Sci Alliance. 2021 Jul 15;4(9):e202101139. doi: 10.26508/lsa.202101139 (PMC8321693; doi:10.26508/lsa.202101139)
Supplement: Supplementary file 1 [file LSA-2021-01139_TableS1.xls]

## Sheet: Sheet1
Table S1 List of siRNA/probe/primer sequences
1. siRNA sequences
siRNA name	5’-3’
siHOTAIR-1(siHO1)	GAACGGGAGUACAGAGAGAUU
siHOTAIR-2(siHO2)	CCACAUGAACGCCCAGAGAUU
siNC	UUCUCCGAACGUGUCACGUTT
shHOTAIR-1(shHO1)	GAACGGGAGUACAGAGAGA
shHOTAIR-2(shHO2)	CCACAUGAACGCCCAGAGA
shNC	UUCUCCGAACGUGUCACGUTT
siYBX1-1	GGAUAUGGUUUCAUCAACATT
siYBX1-2	GUGAGAGUGGGGAAAAGAA
siPCK2-1	GGGCAUCCACAUCUGUGAUTT
siPCK2-2	CCUGGGAGAUGGUGACUUUTT
siPDGFRB-1	GGAAACGGCUCUACAUCUUTT
siPDGFRB-2	CCACUGUCCUGUGGUUCAATT
2. qRT-PCR primers
primer name	5’-3’
H6_Forward	GGCAGCACAGAGCAACTCTA
H6_Reverse	GAGTGCAAAGTCCCGTTTG
GAPDH_Forward	CCGGGAAACTGTGGCGTGATGG
GAPDH_Reverse	AGGTGGAGGAGTGGGTGTCGCTGTT
YBX1_Forward	ATGAGCAGCGAGGCCGAGACCCAGC
YBX1_Reverse	CTCCTACACTGCGAAGGTAC
PCK2-Q_Forward	GACCAGCCTCTTCCACCTGGTGTTAC
PCK2-Q_Reverse	GGGTACCCCTTTGGGTCTGCGGCC
PDGFRB-Q_Forward	CAGCCCAATGAGGGTGACAACGAC
PDGFRB-Q_Reverse	CTCCACCTGGAGCTCAAGCTGGGG
3. CHIRP Probe (3'-biotin-TEG)
HOTAIR-Bio-1	GATCAAGCTCCAGAGCACAG
HOTAIR-Bio-2	TGGCATTTCTGGTCTTGTAA
HOTAIR-Bio-3	TTCGTGGTTGCTTTTTCTAC
HOTAIR-Bio-4	GATTATTCTCTCTGTACTCC
HOTAIR-Bio-5	ATCAATTAATTAGCGCCTCC
HOTAIR-Bio-6	GGGAAGCATTTTCTGACACT
HOTAIR-Bio-7	CTATGTTCCTCTCAAATTCC
HOTAIR-Bio-8	TGCCAGTTAGAAAAGCGGTG
HOTAIR-Bio-9	TTTAAGTGTTCTCCTATGTC
HOTAIR-Bio-10	TACCTACCCAATGTATGGAA
U2 Probe	CCAAAAGGCCGAGAAGCGAT
non-targeting Probe	CCAGTGAATCCGTAATCATG
4. Primers for construction plasmid pNS1-iRN97, pPTB-iRN97, piRC98- MCP, pNS1-iRN123, pPTB-iRN123 and piRC124-MCP
primer name	5’-3’	description
iRN97_Forward	GGGGTACCATGGCTGAAGGATCCGTC	Kpn I include
iRN97-N_Reverse	TGCTCTAGATTACATCGTGAAGCCGACAGTG	Xba I include, for NS1-iRN123
iRN97-P_Reverse	CGCGGATCCTTACATCGTGAAGCCGACAGTG	BamH I include, for PTB-iRN123
IRN123_Forward	the same as iRN97_Forward
iRN123-N_Reverse	TGCTCTAGACCGCTGGGGAGGCTCGAGCTCGAGGAAGATG	Xba I include, for NS1-iRN123
iRN123-P_Reverse	CGCGGATCCTTACCGCTGGGGAGGCTCGAGCTC	BamH I include, for PTB-iRN123
iRC98_Forward	CGGCTAGCATGCGAAAGGACGCAGGCTTCATCG	Nhel I include
iRC98_Reverse	CCCAAGCTTCTCTTCCATCACGCCGATCTGCCAGG	Hind III include
iRC124_Forward	CGGCTAGCATGGACGTCGCCGAGCCGC	Nhel I include
iRC124_Reverse	the same as iRC98_Reverse
5. Primers for construction plasmid piRC124- MCP and piRC124m-EGFP
primer name	5’-3’	description
iRC124m_Forward	CGGCTAGCATGGACGTCGCCGAGCCGCAGGCG	Nhel I include
iRC124m-165_Reverse	GATAGATCATCACCCGATCGTAGCCGGTAATCTTCCG
iRC124m-165_Forward	CGGAAGATTACCGGCTACGATCGGGTGATGATCTATC
iRC124m-232_Reverse	GTGACCGGATTGAGGTATGGGGTGACCGGCACCGGCC
iRC124m-232_Forward	GGCCGGTGCCGGTCACCCCATACCTCAATCCGGTCAC
iRC124m_Reverse	CCCAAGCTTCTCTTCCATCACGCCGATCTGCCGGGC	Hind III include
iRC124mG_Forward	GAAGATCTATGGACGTCGCCGAGCCGCAGGCG
iRC124mG_Reverse	the same as iRC124m_Reverse
6. Primers for construction plasmid pYBX1-iRN123, pCDK6-iRN123, pTCTP-iRN123, pLSD1-iRN123, and pEZH2-iRN123
primer name	5’-3’	description
YBX1_Forward	CCCAAGCTTCTATGAGCAGCGAGGCCGAGACCCAGC	Hind III include
YBX1_Reverse	TGCACTGCAGGACTCCCGCCACCTCCACTCCCGCCACCTCCCTCAGCCCCGCCCTGCTCAGCCTC	Pst I and linker include
CDK6_Forward	CCCAAGCTTCTGCCACCATGGAGAAGGACGGCCTGTGC	Hind III include
CDK6_Reverse	CGGGGTACCACTCCCGCCACCTCCACTCCCGCCACCTCCGGCTGTATTCAGCTCCGAGG	Kpn I and linker include
TCTP_Forward	CCCAAGCTTCTGCCACCATGATTATCTACCGGGACCTCATC	Hind III include
TCTP_Reverse	CGGGGTACCACTCCCGCCACCTCCACTCCCGCCACCTCCACATTTTTCCATTTCTAAAC	Kpn I and linker include
LSD1_Forward
LSD1_Reverse
EZH2_Forward
EZH2_Reverse
7. Primers for construction plasmid pA/PD-iRN123, pCSD-iRN123, pCTD-iRN123, pCTD-L-iRN123 and pCTD-S-iRN123
primer name	5’-3’	description
A/PD_Forward	the same as YBX1_Forward
A/PD_Reverse	CGGGGTACCACTCCCGCCACCTCCACTCCCGCCACCTCCCCCGCCGGCAGGCGCCGCCG	Kpn I and linker include
CSA_Forward	CCCAAGCTTCTGCCACCatgGACAAGAAGGTCATCGCAACGAAG	Hind III include
CSD_Reverse	CGGGGTACCACTCCCGCCACCTCCACTCCCGCCACCTCCACCAGGACCTGTAACATTTG	Kpn I and linker include
CTD_Forward	CCCAAGCTTCTGCCACCatgGGTGTTCCAGTTCAAGGCAGTAAATATG	Hind III include
CTDm_Forward	CAACGTCGCTACCGCCGCAAC
CTDm_Reverse	GTTGCGGCGGTAGCGACGTTG
CTD_Reverse	CGGGGTACCACTCCCGCCACCTCCACTCCCGCCACCTCCCTCAGCCCCGCCCTGCTCAG	Kpn I and linker include
8. Primers for construction plasmid pECFP-ms2-HOTAIR, pECFP-ms2-Antisense, pECFP-ms2-HOTAIRm,pECFP-ms2-G3BP1,pECFP-ms2-HD1, pECFP-ms2-HD2, pECFP-ms2-HD3, pECFP-ms2-HD4, pECFP-ms2-HD1m, pECFP-ms2-HD2m, pECFP-ms2-HD4m, pECFP-ms2-HOTAIRm, pECFP-ms2-HD234, pECFP-ms2-HD34,, and HOTAIR HD234
primer name	5’-3’	description
HOTAIR_Forward	CCGGGTACCGACTCGCCTGTGCTCTGGAGCTTGATC	Kpn I include
HOTAIR _Reverse	CTTGGATCCTGAAAATGCATCCAGATATTAATATATC	BamH I include
Antisense_Forward	TATGGTACCTTTTATTTTTATGTATTTGGAG	Kpn I include
Antisense _Reverse	CATGGATCCAGTTAGTCTTTCCAGGACGAG	BamH I include
HOTAIRm_Forward	the same as HOTAIR_Forward	Kpn I include
HOTAIRm_Reverse	the same as HOTAIR_Reverse	BamH I include
G3BP1_Forward	CCGGGTACCATGGTGATGGAGAAGCCTAGTCC	Kpn I include
G3BP1_mForward	CTGAGGTGGTTCCTGATGATTC
G3BP1_mReverse	GAATCATCAGGAACCACCTCAG
G3BP1_Reverse	CTTGGATCCTCACTGCCGTGGCGCAAG	BamH I include
HD1_Forward	CCGGGTACCGACTCGCCTGTGCTCTGGAGCTTGATCCGA	Kpn I include
HD1_Reverse	CTTGGATCCCTCTCTCTAGCTTCGTGGTTGCTTTTTC	BamH I include
HD2_Forward	CCGGGTACCAGCCAGAGGAGGGAAGAGAGCGCCAGACG	Kpn I include
HD2_Reverse	CTTGGATCCACAGTCCAAAGGAATCAATTAATTAGCGCC	BamH I include
HD3_Forward	CCGGGTACCAAAATATGGCGGCGTCTACACGGAACCC	Kpn I include
HD3_Reverse	CTTGGATCCAGGCTAGGGCTGGTTTCACTTTTAAAAATTTG	BamH I include
HD4_Forward	CCGGGTACCTTGGAAGCTCTTGAAGGTTCAGCACCCACC	Kpn I include
HD4_Reverse	CTTGGATCCTGAAAATGCATCCAGATATTAATATATC	BamH I include
HD1m_Forward	the same as HD1_Forward
HD1m_Reverse	the same as HD1_Reverse
HD2m_Forward	the same as HD2_Forward
HD2m_Reverse	the same as HD2_Reverse
HD4m_Forward	CCGGGTACCTTGGAAGCTCTTGAAGGTTCAGCTCGCTCG	Kpn I include
HD4m_Reverse	the same as HD4_Reverse
Hm_Forward	the same as HD1_Forward
Hm12_Forward	CGAAGCTAGAGAGAGAGCCAGAGGAGGGAAG
Hm12_Reverse	CTTCCCTCCTCTGGCTCTCTCTCTAGCTTCG
Hm23_Forward	GATTCCTTTGGACTGTAAAATATGGCGGCGTC
Hm23_Reverse	GACGCCGCCATATTTTACAGTCCAAAGGAATC
Hm34_Forward	GAAACCAGCCCTAGCCTTTGGAAGCTCTTGAAG
Hm34_Reverse	the same as HD4_Reverse
Hm'_Forward	the same as HOTAIR_Forward	Kpn I include
Hm'_Reverse	the same as HOTAIR_Reverse	BamH I include
Hm1'_Forward	CTTCTTATCTTGTCCTTGTTTATG
Hm1'_Reverse	CATAAACAAGGACAAGATAAGAAG
Hm2'_Forward	GAAGAATGCTTGTTGAGACAC
Hm2'_Reverse	GTGTCTCAACAAGCATTCTTC
9. Primers for construction plasmid pAKT-iRN123, pAKT-D1-iRN123, pAKT-D2-iRN123, pAKT-D3-iRN123, pRSK-iRN123, pRSK-D1-iRN123, pRSK-D2-iRN123 and pRSK-D3-iRN123
primer name	5’-3’	description
AKT_Forward	CCCAAGCTTCTGCCACCATGAGCGACGTGGCTATTGTGAAG	Hind III include
AKT_mForward	CAGGACCATGAGAAACTCTTTGAG
AKT _mReverse	CTCAAAGAGTTTCTCATGGTCCTG
AKT _Reverse	CGGGGTACCACTCCCGCCACCTCCACTCCCGCCACCTCCGGCCGTGCCGCTGGCCGAGT	Kpn I and linker include
AKT D1_Forward	CCCAAGCTTCTGCCACCATGGTGGCTATTGTGAAGGAGGG	Hind III include
AKT D1_Reverse	CGGGGTACCACTCCCGCCACCTCCACTCCCGCCACCTCCCTTGAGGCCGTCAGCCAC	Kpn I and linker include
AKT D2_Forward	CCCAAGCTTCTGCCACCATGTTTGAGTACCTGAAGCTGCTGG	Hind III include
AKT D2 _Reverse	CGGGGTACCACTCCCGCCACCTCCACTCCCGCCACCTCCGAAGCGATGCTGCATGATC	Kpn I and linker include
AKT D3_Forward	CCCAAGCTTCTGCCACCATGTTTGCCGGTATCGTGTGG	Hind III include
AKT D3_Reverse	CGGGGTACCACTCCCGCCACCTCCACTCCCGCCACCTCCGGCCGTGCCGCTGGCC	Kpn I and linker include
RSK_Forward	CCCAAGCTTCTGCCACCATGCCGCTGGCGCAGCTGG	Hind III include
RSK _Reverse	CGGGGTACCACTCCCGCCACCTCCACTCCCGCCACCTCCCAGGGCTGTTGAGGTGATTTTTTTAATACC	Kpn I and linker include
RSK D1_Forward	the same as RSK_Forward	Hind III include
RSK D1_Reverse	CGGGGTACCACTCCCGCCACCTCCACTCCCGCCACCTCCCTGGGAAGGATCTGCCTTTTC	Kpn I and linker include
RSK D2_Forward	CCCAAGCTTCTGCCACCATGTTTGAACTTTTAAAAGTATTAGGGCAGGG	Hind III include
RSK D2 _Reverse	CGGGGTACCACTCCCGCCACCTCCACTCCCGCCACCTCCTTCATCATCTGAGGTAATAGCAACAAAACT	Kpn I and linker include
RSK D3_Forward	CCCAAGCTTCTGCCACCATGAGCCAAGCTATGCAGACAGTTG	Hind III include
RSK D3_Reverse	the same as RSK _Reverse	Kpn I and linker include
10. Primers for introducing PTB-iRN97, NS1-iRN97, iRC98-MCP,PTB-iRN123, NS1-iRN123, iRC124-MCP, iRC124m-MCP, YBX1-iRN123, A/PD-iRN123, CSD-iRN123, CTD-iRN123, AKT-iRN123, AKT-D1-iRN123, AKT-D2-iRN123, AKT-D3-iRN123, RSK-iRN123, RSK-D1-iRN123, RSK-D2-iRN123, RSK-D3-iRN123, ERK-iRN123 to pCMV-Flag vector by homologous recombination
PTB-Forward	ATGGCCATGGAGGCCCGAATTCGGATGGACGGCATTGTCCCAGATATAG
NS1-Forward	ATGGCCATGGAGGCCCGAATTCGGATGGATCCAAACACTGTGTCAAGC
iRC98-Forward	ATGGCCATGGAGGCCCGAATTCGGCGAAAGGACGCAGGCTTCATCGG
YBX1-Forward	ATGGCCATGGAGGCCCGAATTCGGATGAGCAGCGAGGCCGAGACCCAGC
CDK6-Forward	ATGGCCATGGAGGCCCGAATTCGGATGGAGAAGGACGGCCTGTGC
TCTP-Forward	ATGGCCATGGAGGCCCGAATTCGGATGATTATCTACCGGGACCTCATC
CSD-Forward	ATGGCCATGGAGGCCCGAATTCGGATGGACAAGAAGGTCATCGCAACGAAG
CTD-Forward	ATGGCCATGGAGGCCCGAATTCGGATGGGTGTTCCAGTTCAAGGCAGTAAATATG
AKT-Forward	ATGGCCATGGAGGCCCGAATTCGGATGAGCGACGTGGCTATTGTGAAG
AKTD2-Forward	ATGGCCATGGAGGCCCGAATTCGGATGTTTGAGTACCTGAAGCTGCTGG
AKTD3-Forward	ATGGCCATGGAGGCCCGAATTCGGATGTTTGCCGGTATCGTGTGG
RSK-Forward	ATGGCCATGGAGGCCCGAATTCGGATGCCGCTGGCGCAGCTGG
RSKD2-Forward	ATGGCCATGGAGGCCCGAATTCGGATGTTTGAACTTTTAAAAGTATTAGGGCAGGG
RSKD3-Forward	ATGGCCATGGAGGCCCGAATTCGGATGAGCCAAGCTATGCAGACAGTTG
ERK-Forward	ATGGCCATGGAGGCCCGAATTCGGATGTGGGTTCCAGTCCTAGCC
iRN197-Reverse	GCGGTACCTCGAGAGATCTCGGTCGACTCACATCGTGAAGCCGACAGTGATC
iRN123-Reverse	GCGGTACCTCGAGAGATCTCGGTCGACTCACCGCTGGGGAGGCTCGAGCTCGAGGAAG
MCP-Reverse	GCGGTACCTCGAGAGATCTCGGTCGACCTAGGTGGCGACCGGTGGATCCG
11. Probe sequences for RNA-FISH
probe name	5’-3’	description
HOTAIR-1	GATCAAGCTCCAGAGCACAG	5'-Alexa Fluor 647
HOTAIR-2	CAGGACCTTTCTGATTGAGA	5'-Alexa Fluor 647
HOTAIR-3	TACTTATAAGGAAGGCGCCG	5'-Alexa Fluor 647
HOTAIR-4	CACGTTTGTTCCGGGAACTG	5'-Alexa Fluor 647
HOTAIR-5	GTCTTGTTAACAAGCCTCAT	5'-Alexa Fluor 647
HOTAIR-6	AAATCCAGAACCCTCTGACA	5'-Alexa Fluor 647
HOTAIR-7	AAATTCCGGAGCAGCTCAAG	5'-Alexa Fluor 647
HOTAIR-8	GATGCATTCTTCTAGACCTA	5'-Alexa Fluor 647
HOTAIR-9	TTCAGGCATTGGGAATGGTA	5'-Alexa Fluor 647
HOTAIR-10	TACCTACCCAATGTATGGAA	5'-Alexa Fluor 647
12. Primers for construction plasmid pEGFP-YBX1, EGFP-YBX1 S102Aand pEGFP-YBX1 S102D
primer name	5’-3’	description
YBX1 -G_Forward	ACCCTCGAGCTATGAGCAGCGAGGCCGAGACCCAGC	Xho I include
YBX1 -G_Reverse	CTTGGATCCCTCAGCCCCGCCCTGCTCAGCCTC	BamH I include
YBX1-G102_Forward2	CCCAAGCTTCTGCCACCATGGACAAGAAGGTCATCGCAACGAAG	Hind III include
YBX1-G102m_Forward2	GTACCTTCGCGCTGTAGGAG
YBX1-G102m _Reverse2	CTCCTACAGCGCGAAGGTAC
YBX1-G102DmF2	GTACCTTCGCGACGTAGGAG
YBX1-G102Dm R2	CTCCTACGTCGCGAAGGTAC
YBX1-G102_Reverse2	CGGGGTACCACTCCCGCCACCTCCACTCCCGCCACCTCCACCAGGACCTGTAACATTTG	Kpn I include
11. Primers for construction plasmid pcDNA3.0-HOTAIRm, pcDNA3.0-HD234, pcDNA3.0-HD34
primer name	5’-3’	description
HOTAIRm_Forward	CCGGGTACCGACTCGCCTGTGCTCTGGAGCTTGATC	Kpn I include
HOTAIRm_Reverse	CTTGGATCCTGAAAATGCATCCAGATATTAATATATC	BamH I include
HD234_Forward	the same as HD2_Forward
HD234_Reverse	the same as HD4_Reverse
HD34_Forward	the same as HD3_Forward
HD34_Reverse	the same as HD4_Reverse
13. Primers for construction plasmid pGL3-pSTAT5A, pGL3-pTNS2, pGL3-pPCK2 and pGL3-pPDGFRB
primer name	5’-3’	description
P- PCK2-_Forward	CCGGGTACCTAGCAAGCCCGTGGCTGGAGACCAGCTC	Kpn I include
P- PCK2-m_Reverse	CCTGGTCATTCTTTCTCTCCACAATCCAATGAG
P- PCK2-m_Forward	CTCATTGGATTGTGGAGAGAAAGAATGACCAGG
P- PCK2-m_Reverse2	GGCTCCTTTCTGCCTTGCCATGAAATGGTGG
P- PCK2-m_Forward2	CCACCATTTCATGGCAAGGCAGAAAGGAGCC
P- PCK2_Reverse	CCCAAGCTTGCTCCAGGTCAGCCCAGCCGCCGCCCC	Hind III include
P- PDGFRB-_Forward	CCGGGTACCTCTCGGGGTACTCTTATGGTCCCCAAC	Kpn I include
P- PDGFRB-m_Reverse	CAATGGCAGAGCTGGGGCAGAACTAGGTCTCATG
P- PDGFRB-m_Forward	CATGAGACCTAGTTCTGCCCCAGCTCTGCCATTG
P- PDGFRB_Reverse	CCAAGCTTCCCAGATAGGGCGGGCAGTCACTGCTG	Hind III include
14. ChIP-qRT-PCR primers
primer name	5’-3’
PCK2_Forward	AGGTTGGAGAGAGATGTCCCAATGGAGG
PCK2_Reverse	GGGGCGGGAGACTACAGGGGCCAGACGTC
PDGFRB_Forward	CTTGTGGCCTGTGGGATCTTTTCACATTCC
PDGFRB_Reverse	TGTCCCAGGTGACACAGGTAGAGGCTGGCT
