# Supplementary material for: Long noncoding RNA HOTAIR interacts with Y-Box Protein-1 (YBX1) to regulate cell proliferation
Source: Life Sci Alliance. 2021 Jul 15;4(9):e202101139. doi: 10.26508/lsa.202101139 (PMC8321693; doi:10.26508/lsa.202101139)
Supplement: Supplementary file 5 [file LSA-2021-01139_TableS5.xls]

## Sheet: Sheet2
Table S5 Functional classification of the HOTAIR-interacting proteins in the interacting networks
KEGG Protein Class	Gene ID	Gene Name	Description	edges number in STRING
Carcinogenesis	A0A024QZP7	CDK1	Cell division cycle 2, G1 to S and G2 to M, isoform CRA_a	34
Carcinogenesis	P60953	CDC42	Cell division control protein 42 homolog	21
Carcinogenesis	P67809	YBX1	Nuclease-sensitive element-binding protein 1	20
Carcinogenesis	P61586	RHOA	Transforming protein RhoA	16
Carcinogenesis	P13693	TCTP	Translationally-controlled tumor protein	16
Carcinogenesis	Q13177	PAK2	Serine/threonine-protein kinase PAK 2	13
Carcinogenesis	B4DLR8	NQO1	NAD(P)H dehydrogenase [quinone] 1	11
Carcinogenesis	Q7KZF4	SND1	Staphylococcal nuclease domain-containing protein 1	9
Carcinogenesis	P11233	RALA	Ras-related protein Ral-A	7
Carcinogenesis	P55327	TPD52	Tumor protein D52	7
Carcinogenesis	Q00534	CDK6	Cyclin-dependent kinase 6	6
Carcinogenesis	A0A087WWU8	TPM3	Tropomyosin alpha-3 chain	6
Carcinogenesis	O00592	PODXL	Podocalyxin	6
Carcinogenesis	Q15046	SYK	Lysine--tRNA ligase	5
cell adhesion	E7EX73	EIF4G1	Eukaryotic translation initiation factor 4 gamma 1	25
cell adhesion	E9PBS1	PAICS	Multifunctional protein ADE2 (Fragment)	22
cell adhesion	Q9P0L0	VAPA	Vesicle-associated membrane protein-associated protein A	12
cell adhesion	F8W914	RTN4	Reticulon	8
cell adhesion	O95292	VAPB	Vesicle-associated membrane protein-associated protein B/C	7
cell adhesion	O60664	PLIN3	Perilipin-3	6
cell adhesion	C9J9W2	LASP1	LIM and SH3 domain protein 1 (Fragment)	4
cell adhesion	P40121	CAPG	Macrophage-capping protein	1
cell adhesion	Q9Y570	PPME1	Protein phosphatase methylesterase 1	1
cell apoptosis	K7ELW0	PARK7	Protein/nucleic acid deglycase DJ-1	23
cell apoptosis	Q32Q12	NME1	Nucleoside diphosphate kinase	21
cell apoptosis	J3KTF8	ARHGDIA	Rho GDP-dissociation inhibitor 1 (Fragment)	14
cell apoptosis	P32119	PRDX2	Peroxiredoxin-2	12
cell apoptosis	H0YD13	CD44	CD44 antigen	10
cell apoptosis	P30044	PRDX5	Peroxiredoxin-5, mitochondrial	9
cell apoptosis	A0A0B4J1W3	NAA15	N-alpha-acetyltransferase 15, NatA auxiliary subunit	4
cell apoptosis	P04040	CATA	Catalase	3
cell apoptosis	Q969H8	MYDGF	Myeloid-derived growth factor	2
cell proliferation	Q9UQ80	PA2G4	Proliferation-associated protein 2G4	29
cell proliferation	P55060	XPO2	Exportin-2	17
cell proliferation	Q06830	PRDX1	Peroxiredoxin-1	17
cell proliferation	E9PC52	RBBP7	Histone-binding protein RBBP7	8
cell proliferation	P10599	THIO	Thioredoxin	8
cell proliferation	O00764	PDXK	Pyridoxal kinase	7
cell proliferation	P20073	ANXA7	Annexin A7	6
cell proliferation	P04899	GNAI2	Guanine nucleotide-binding protein G(i) subunit alpha-2	5
cell proliferation	P49321	NASP	Nuclear autoantigenic sperm protein	5
cell proliferation	B1AH87	TSPO	Putative peripheral benzodiazepine receptor-related protein (Fragment)	5
cell proliferation	O43598	DNPH1	2'-deoxynucleoside 5'-phosphate N-hydrolase 1	1
cell proliferation	G3V1R5	NRDC	Nardilysin	1
Metabolism	P30086	PEBP1	Phosphatidylethanolamine-binding protein 1	17
Metabolism	A0A0C4DGS1	DDOST	Dolichyl-diphosphooligosaccharide--protein glycosyltransferase 48 kDa subunit	16
Metabolism	P53396	ACLY	ATP-citrate synthase	15
Metabolism	P11172	UMPS	Uridine 5'-monophosphate synthase	15
Metabolism	P52209	6PGD	6-phosphogluconate dehydrogenase, decarboxylating	10
Metabolism	P36871	PGM1	Phosphoglucomutase-1	10
Metabolism	P09972	ALDOC	Fructose-bisphosphate aldolase C	9
Metabolism	A0A3B3IRL5	IMPDH1	Inosine-5'-monophosphate dehydrogenase (Fragment)	9
Metabolism	Q96G03	PGM2	Phosphoglucomutase-2	9
Metabolism	Q96C23	GALM	Aldose 1-epimerase	6
Metabolism	P04080	CYTB	Cystatin-B	6
Metabolism	P14324	FPPS	Farnesyl pyrophosphate synthase	6
Metabolism	A0A0G2JNZ5	GBA	Glucosylceramidase	6
Metabolism	P07686	HEXB	Beta-hexosaminidase subunit beta	5
Metabolism	H3BP35	MVD	Diphosphomevalonate decarboxylase (Fragment)	5
Metabolism	H3BRY5	SULT1A1	Sulfotransferase (Fragment)	5
Metabolism	O95336	6PGL	6-phosphogluconolactonase	4
Metabolism	Q9BRR6	ADPGK	ADP-dependent glucokinase	4
Metabolism	P43304	GPDM	Glycerol-3-phosphate dehydrogenase, mitochondrial	4
Metabolism	O95573	ACSL3	Long-chain-fatty-acid--CoA ligase 3	4
Metabolism	P11766	ADHX	Alcohol dehydrogenase class-3	3
Metabolism	F5H345	HMBS	Porphobilinogen deaminase	3
Metabolism	P15121	ALDR	Aldo-keto reductase family 1 member B1	2
Metabolism	H3BS10	HEXA	Beta-hexosaminidase	2
Metabolism	O00154	BACH	Cytosolic acyl coenzyme A thioester hydrolase	2
Metabolism	J3QQV6	PNPO	Pyridoxine-5'-phosphate oxidase (Fragment)	2
Metabolism	P07108	ACBP	Acyl-CoA-binding protein	1
Metabolism	I3L4H1	PITPNA	Phosphatidylinositol transfer protein alpha isoform (Fragment)	1
Metabolism	A0A494C0L6	TYMP	Thymidine phosphorylase (Fragment)	1
Others	P43121	MUC18	Cell surface glycoprotein MUC18	26
Others	A0A2R8Y6B6	GPX1	Glutathione peroxidase 1	21
Others	Q96JJ7	TMX3	Protein disulfide-isomerase TMX3	21
Others	A0A2R8Y430	GSS	Glutathione synthetase	18
Others	P21964	COMT	Catechol O-methyltransferase	17
Others	O15460	P4HA2	Prolyl 4-hydroxylase subunit alpha-2	16
Others	Q8NBY1	STK26	Serine/threonine-protein kinase 26	13
Others	P10606	COX5B	Cytochrome c oxidase subunit 5B, mitochondrial	12
Others	Q6RW13	ATRAP	Type-1 angiotensin II receptor-associated protein	11
Others	O96008	TOM40	Mitochondrial import receptor subunit TOM40 homolog	9
Others	O94826	TOM70	Mitochondrial import receptor subunit TOM70	9
Others	P09874	PARP1	Poly [ADP-ribose] polymerase 1	9
Others	Q9BV57	MTND	1,2-dihydroxy-3-keto-5-methylthiopentene dioxygenase	8
Others	O60568	PLOD3	Multifunctional procollagen lysine hydroxylase and glycosyltransferase LH3	8
Others	Q15293	RCN1	Reticulocalbin-1	8
Others	O95433	AHSA1	Activator of 90 kDa heat shock protein ATPase homolog 1	7
Others	P55263	ADK	Adenosine kinase	7
Others	Q9NRV9	HEBP1	Heme-binding protein 1	7
Others	Q00765	REEP5	Receptor expression-enhancing protein 5	7
Others	C9JFR7	CYCS	Cytochrome c (Fragment)	5
Others	P30043	BLVRB	Flavin reductase (NADPH)	5
Others	F8VS07	LIMA1	LIM domain and actin-binding protein 1	5
Others	Q32P28	P3H1	Prolyl 3-hydroxylase 1	5
Others	O15355	PPM1G	Protein phosphatase 1G	5
Others	P20674	COX5A	Cytochrome c oxidase subunit 5A, mitochondrial	4
Others	G3V192	FTH1	Ferritin	4
Others	Q16543	CDC37	Hsp90 co-chaperone Cdc37	4
Others	Q14696	MESD	LRP chaperone MESD	4
Others	Q9BRK5	CAB45	45 kDa calcium-binding protein	3
Others	Q9HDC9	APMAP	Adipocyte plasma membrane-associated protein	3
Others	P12814	ACTN1	Alpha-actinin-1	3
Others	O43852	CALU	Calumenin	3
Others	A0A3B3IRI2	CTPS1	CTP synthase	3
Others	P00403	COX2	Cytochrome c oxidase subunit 2	3
Others	C9JBI3	PSPH	Phosphoserine phosphatase (Fragment)	3
Others	A0A1B0GUY0	ALDH7A1	Alpha-aminoadipic semialdehyde dehydrogenase (Fragment)	2
Others	P08754	GNAI3	Guanine nucleotide-binding protein G(i) subunit alpha	2
Others	Q9H7Z7	PGES2	Prostaglandin E synthase 2	2
Others	F2Z3J9	PTGR1	Prostaglandin reductase 1	2
Others	F8W7Q4	FAM162A	Protein FAM162A	2
Others	P08133	ANXA6	Annexin A6	1
Others	P40227	TCPZ	T-complex protein 1 subunit zeta	1
Others	O43396	TXNL1	Thioredoxin-like protein 1	1
Others	P21796	VDAC1	Voltage-dependent anion-selective channel protein 1	1
protein degradation	P51665	PSMD7	26S proteasome non-ATPase regulatory subunit 7	20
protein degradation	K7EJC1	PSMD8	26S proteasome non-ATPase regulatory subunit 8	19
protein degradation	A0A087WUL2	PSMB3	Proteasome subunit beta type-3 (Fragment)	18
protein degradation	H3BPC4	UBE2I	SUMO-conjugating enzyme UBC9 (Fragment)	17
protein degradation	O43242	PSMD3	26S proteasome non-ATPase regulatory subunit 3	16
protein degradation	A0A087WTB8	UCHL3	Ubiquitin carboxyl-terminal hydrolase	14
protein degradation	P61088	UBE2N	Ubiquitin-conjugating enzyme E2 N	14
protein degradation	A0AVT1	UBA6	Ubiquitin-like modifier-activating enzyme 6	13
protein degradation	J3KNQ3	PSMD13	26S proteasome non-ATPase regulatory subunit 13	12
protein degradation	Q06323	PSME1	Proteasome activator complex subunit 1	12
protein degradation	H0YM70	PSME2	Proteasome activator complex subunit 2	12
protein degradation	P61086	UBE2K	Ubiquitin-conjugating enzyme E2 K	12
protein degradation	Q16401	PSMD5	26S proteasome non-ATPase regulatory subunit 5	11
protein degradation	A0A286YF37	FBXO2	F-box only protein 2 (Fragment)	8
protein degradation	Q86VP6	CAND1	Cullin-associated NEDD8-dissociated protein 1	7
protein degradation	Q8NEZ5	FBX22	F-box only protein 22	6
protein degradation	Q02809	PLOD1	Procollagen-lysine,2-oxoglutarate 5-dioxygenase 1	6
protein degradation	E7EWE1	UBA5	Ubiquitin-like modifier-activating enzyme 5	6
protein degradation	E7ETU9	PLOD2	Procollagen-lysine,2-oxoglutarate 5-dioxygenase 2	5
protein degradation	C9JP16	CRTAP	Cartilage-associated protein	3
protein degradation	Q9BT09	CNPY3	Protein canopy homolog 3	2
protein degradation	A0A1B0GU86	ACY1	Aminoacylase-1	1
protein degradation	Q9Y2B0	CNPY2	Protein canopy homolog 2	1
protein transport	Q9UL25	RAB21	Ras-related protein Rab-21	31
protein transport	A0A0A0MSW4	PITPNB	Phosphatidylinositol transfer protein beta isoform	18
protein transport	E9PGT1	TSN	Translin	16
protein transport	P51149	RAB7A	Ras-related protein Rab-7a	13
protein transport	H3BMH2	RAB11A	Ras-related protein Rab-11A (Fragment)	11
protein transport	P84077	ARF1	ADP-ribosylation factor 1	9
protein transport	P04843	RPN1	Dolichyl-diphosphooligosaccharide--protein glycosyltransferase subunit 1	8
protein transport	P53985	MOT1	Monocarboxylate transporter 1	8
protein transport	O95373	IPO7	Importin-7	7
protein transport	Q96P70	IPO9	Importin-9	7
protein transport	P61106	RAB14	Ras-related protein Rab-14	7
protein transport	Q99598	TSNAX	Translin-associated protein X	7
protein transport	P36405	ARL3	ADP-ribosylation factor-like protein 3	5
protein transport	A0A0A6YYA0	TMED7	Protein TMED7-TICAM2	5
protein transport	Q12907	LMAN2	Vesicular integral-membrane protein VIP36	5
protein transport	A0A0G2JKZ1	TAPBP	Tapasin	4
protein transport	Q5JYR4	RPN2	Dolichyl-diphosphooligosaccharide--protein glycosyltransferase subunit 2 (Fragment)	3
protein transport	Q9H0U4	RAB1B	Ras-related protein Rab-1B	3
protein transport	F8WCJ1	EIF5A2	Eukaryotic translation initiation factor 5A	2
protein transport	Q9BVK6	TMED9	Transmembrane emp24 domain-containing protein 9	2
protein transport	P61019	RAB2A	Ras-related protein Rab-2A	1
RNA processing	P67775	PP2AA	Serine/threonine-protein phosphatase 2A catalytic subunit alpha isoform	37
RNA processing	F8W6I7	HNRNPA1	Heterogeneous nuclear ribonucleoprotein A1	31
RNA processing	O43143	DHX15	Pre-mRNA-splicing factor ATP-dependent RNA helicase DHX15	23
RNA processing	H3BR35	GSPT1	Eukaryotic peptide chain release factor GTP-binding subunit ERF3A (Fragment)	18
RNA processing	B4DKY1	CARS	Cysteine--tRNA ligase, cytoplasmic	17
RNA processing	Q92973	TNPO1	Transportin-1	16
RNA processing	J3QLI9	SNRPD1	Small nuclear ribonucleoprotein Sm D1	14
RNA processing	H0YA96	HNRNPD	Heterogeneous nuclear ribonucleoprotein D0 (Fragment)	11
RNA processing	Q13283	G3BP1	Ras GTPase-activating protein-binding protein 1	10
RNA processing	J3QLE5	SNRPN	Small nuclear ribonucleoprotein-associated protein N (Fragment)	9
RNA processing	Q9Y3F4	STRAP	Serine-threonine kinase receptor-associated protein	8
RNA processing	Q08J23	NSUN2	tRNA (cytosine(34)-C(5))-methyltransferase	7
RNA processing	H0YN26	ANP32A	Acidic leucine-rich nuclear phosphoprotein 32 family member A	5
RNA processing	B4DFG0	DEK	Protein DEK	5
RNA processing	A0A1B0GTY1	FTO	Alpha-ketoglutarate-dependent dioxygenase FTO	2
RNA processing	Q96C86	DCPS	m7GpppX diphosphatase	1
Transcription	E7EQR4	EZR	Ezrin	19
Transcription	B4DY09	ILF2	Interleukin enhancer-binding factor 2	19
Transcription	Q12906	ILF3	Interleukin enhancer-binding factor 3	13
Transcription	B1AHC9	XRCC6	X-ray repair cross-complementing protein 6	13
Transcription	P20290	BTF3	Transcription factor BTF3	12
Transcription	Q5T0D2	CMPK1	UMP-CMP kinase	10
Transcription	P68133	ACTS	Actin, alpha skeletal muscle	9
Transcription	P19338	NUCL	Nucleolin	9
Transcription	Q09028	RBBP4	Histone-binding protein RBBP4	8
Transcription	Q96QK1	VPS35	Vacuolar protein sorting-associated protein 35	8
Transcription	H0YHC3	NAP1L1	Nucleosome assembly protein 1-like 1 (Fragment)	7
Transcription	Q02818	NUCB1	Nucleobindin-1	5
Transcription	Q13185	CBX3	Chromobox protein homolog 3	4
Transcription	O00273	DFFA	DNA fragmentation factor subunit alpha	2
Transcription	P85037	FOXK1	Forkhead box protein K1	2
Transcription	P80723	BASP1	Brain acid soluble protein 1	1
Transcription	P32320	CDD	Cytidine deaminase	1
Translation	E9PLL6	RPL27A	60S ribosomal protein L27a	32
Translation	P55884	EIF3B	Eukaryotic translation initiation factor 3 subunit B	32
Translation	A0A2R8Y6J3	RPL5	60S ribosomal protein L5 (Fragment)	31
Translation	M0R3D6	RPL18A	60S ribosomal protein L18a (Fragment)	30
Translation	A0A024R4M0	RPS9	40S ribosomal protein S9	29
Translation	H0YHA7	RPL18	60S ribosomal protein L18 (Fragment)	26
Translation	H0YMF4	RPL28	60S ribosomal protein L28	25
Translation	E5RI99	RPL30	60S ribosomal protein L30 (Fragment)	25
Translation	Q8WVC2	RPS21	40S ribosomal protein S21	23
Translation	F8VX11	EIF4B	Eukaryotic translation initiation factor 4B (Fragment)	22
Translation	P05455	LA	Lupus La protein	19
Translation	A6NLN1	PTBP1	Polypyrimidine tract binding protein 1, isoform CRA_b	19
Translation	Q9Y5M8	SRPRB	Signal recognition particle receptor subunit beta	14
Translation	Q9UBT2	SAE2	SUMO-activating enzyme subunit 2	14
Translation	P23526	SAHH	Adenosylhomocysteinase	12
Translation	O75822	EIF3J	Eukaryotic translation initiation factor 3 subunit J	12
Translation	Q9UBE0	SAE1	SUMO-activating enzyme subunit 1	12
Translation	P82979	SARNP	SAP domain-containing ribonucleoprotein	9
Translation	B3KWE1	HARS	Histidine--tRNA ligase, cytoplasmic	8
Translation	P10155	RO60	60 kDa SS-A/Ro ribonucleoprotein	5
Translation	P52888	THOP1	Thimet oligopeptidase	4
Translation	O43765	SGTA	Small glutamine-rich tetratricopeptide repeat-containing protein alpha	2
Translation	Q9UBX3	DIC	Mitochondrial dicarboxylate carrier	1
