# Supplementary material for: Long noncoding RNA HOTAIR interacts with Y-Box Protein-1 (YBX1) to regulate cell proliferation
Source: Life Sci Alliance. 2021 Jul 15;4(9):e202101139. doi: 10.26508/lsa.202101139 (PMC8321693; doi:10.26508/lsa.202101139)
Supplement: Supplementary file 6 [file LSA-2021-01139_TableS6.xls]

## Sheet: S6-1
Table S6 Candidates of HOTAIR and YBX1 co-regulated genes
Table S6-1 List of HOTAIR regulated genes/proteins and HOTAIR-interacting proteins collected from publised datasets
Panc1-KD-DEG (Kim et al., 2012)	GIST-T1-KD-DEG ((Niinuma et al., 2012)	SBC-3-KD-DEG ((Ono et al., 2014)	HepG2-KD-DEG (Wu et al., 2018)	HepG2-KD-DEP (Wu et al., 2018)	HeLa-KD-DEP (Zheng et al., 2015)	HeLa-RNA-PULL-DOWN (This study)
ITGA3	FLJ46120	ASTN1	ADAM15	CUEDC2	POTEJ	ACIN1
RAB5B	SGPP1	PCDHA1	AGFG2	RBM25	CYB5R1	FBL
DICER1	TMEM30C	MUC5AC	AGPAT1	RRN3	ZNF574	HBA2
COL11A1	CPEB3	ECM2	ALAD	SLC9A3R2	CPVL	HNRNPC
ATP2B4	API5	MUC4	ALDH3B1	NUCKS1	TMPO	HIST1H2AB
COL5A2	LOC441052	PCDHA10	AP2A1	PPP6R1	PAPSS1	EIF4A1
TCIRG1	TTC33	CCR8	B4GALT1	VAMP8	ADSL	SYNCRIP
NT5C3	KLRA1	NRP2	BAG5	AP2A1	ARPC1B	U2AF2
LGALS8	KRAS	AMBP	BICD2	POFUT1	FAM3C	RPL13
TUBA4A	LOC643972	SIGLEC1	BLOC1S3	VPS41	FBL	PDIA3
LAMC2	C5orf22	PCDHA6	BPHL	MAP7	CHMP4B	CPSF6
ZCCHC7	KIAA0368	GATA1	C9orf78	TCEAL4	DCPS	HBB
EVL	RAB8B	CLDN11	CASP7	GPATCH4	RRBP1	HBD
SMARCD1	HBS1L	COL6A3	CDC37L1	IL1RAP	LUC7L2	SERPINH1
ADARB1	SETD7	CLDN22	CDS2	ZC3H13	TPP2	KRT79
RNASEN	ARSK	NLGN3	CHST14	STAT5A	PTP4A1	KRT15
POLDIP3	TAF2	PXN	COL5A1	AGPAT1	TSFM	RPS17
NEBL	ARL6IP1	SIGLEC14	CRABP2	ELMOD2	PFAS	ALB
SPAST	FAM114A2	NCAM1	CSK	PCMTD1	TOMM34	API5
DAGLB	TYW3	HSPG2	CTSZ	AKAP2	DDAH2	RPL4
B2M	XPOT	NRP1	CUEDC2	WDR45B	VDAC3	RPL38
SYP	DNAJC28	CLDN19	DDX60	AHCYL1	ERH	RPL27A
ZFYVE26	CPNE3	SELE	EHHADH	RIMKLB	STAT5B	PRPF6
ABCB6	UNC93A	MYBPC1	ELMOD2	MBLAC2	EHD4	RBBP4
ETS2	SLC4A7	AGT	EPB41L3	TBCK	NDUFS2	ATAD3A
RASA1	CYBRD1	PVRL1	EPDR1	PDE3A	DPM1	ACTA1
ZBTB4	CCNT2	CLDN3	EPN1	STX10	SERPINB6	RAN
ATG4A	CDK8	BCAM	FAF2	STEAP4	ERLIN2	RPS23
VPS26A	C14orf167	KAL1	G3BP2	SLFN5	IARS2	NCL
FXYD5	MTM1	PLXNC1	GALNT2	CCND1	DAK	ALDH18A1
MYBL1	MAP4K3	IHH	GANAB	PTER	RHOG	HDAC1
CXCL1	AKAP2	CNTNAP2	GNE	JTB	NDUFS4	RCC1
FBXW11	RWDD4A	ADAM9	HEG1	H1F0	PSMB3	RPL21
MTO1	NRP1	HAPLN4	HMGCL	CYTH1	TRIP13	YBX1
PTPLAD1	RTN3	PTPRS	ICMT	AGFG2	RAB13	TUBB4A
BCL6	INSIG2	FREM3	IL1RAP	AAGAB	SF3B4	TRA2B
ARHGEF7	TDG	SRPX2	KRT81	EHHADH	NAA15	RPL9
MAPK8IP2	SCN7A	NID2	LIMCH1	UPF3B	MRPL49	GAPDH
VWA1	ASF1A	PCDHGB7	LPCAT1	VAV2	ABCF2	C22orf28
ALG13	POLR1B	PCDHGA12	MANBA	VWA5A	IKBIP	CCT3
SLC36A1	BBS7	PKP4	MAP2K1	PSCA	FKBP2	CCT6A
TOMM34	KIF20B	CDHR5	MAP7	LIMA1	RRM1	FUBP3
CREB1	HCFC1	HSPG2	MBLAC2	CDKN2A	PFN2	GPI
C3orf21	PLSCR4	JAM3	ME1	PNN	EIF3F	HADHA
SLC22A18	MED23	EFS	MESDC2	CCDC55	KIAA1967	HBG2
GOSR1	C7orf58	EMB	MPP7	UBE2T	GPX4	JUP
HSBP1	TBC1D4	COL20A1	MTA1	PPIG	EPRS	MSN
ELP4	PRKDC	NRXN2	NOL9	QTRTD1	PIN4	NUP88
C5orf41	UBE2N	SRCIN1	OGFR	DDX60	NASP	SRRM2
C11orf49	ZBTB6	CHST10	PAFAH1B2	OSBPL3	CDC5L	CDC5L
NETO2	PCGF3	DCBLD1	PDK3	USP22	RCN1	ARG1
EFEMP1	LARP1B	NRCAM	PITX1	PCYOX1L	MOSPD1	RPL19
F2RL2	SELT	ENTPD1	POFUT1	TSR3	HEXA	ACTN1
C15orf57	CNOT4	NFASC	PPIG	FAM188A	RPS5	ARL6IP4
SOX4	SEMA3E	NRP2	PPP6R1	LIMCH1	SDF2L1	EEF1D
C1orf86	FUBP3	SEMA5A	PSCA	GLT8D1	ALDH7A1	DHX15
C20orf160	CCDC66	HSPB11	PSMB9	AP2S1	DIAPH1	CCT5
PAIP2	SYNJ1	PCDHGC3	PTER	DIABLO	HNRNPH2	CPSF7
PBX3	ST13	JAM2	PTPRJ	PSMB9	THUMPD1	CSTF2
NT5DC1	CPEB2	CDH23	PXYLP1	CDC37L1	SNX2	FSCN1
KIF3B	B4GALT6	TROAP	QTRTD1	ZC3H8	PTPN1	HSP90B1
KCNMA1	WDR89	GPR56	RAB13	ZDHHC5	MCM4	LUC7L2
MRPS6	C9orf40	CD96	RAC1	STX18	NTPCR	NOLC1
IL17RB	MAPK8	SEMA4D	RBM25	RAB4B	VIM	PCBP2
MRPL13	LOC653510	ITGB3	SCARA3	PRKRA	RPS26	PLOD3
TMEM140	MAPK6	LAMC3	SLC9A3R2	KRT80	GLT25D1	RPL22
RNF145	RPL22	COL16A1	SLFN5	ELMO2	TOP1	RPN1
ZNF318	TOMM70A	AMICA1	SNX27	FAF2	C22orf28	SEPT2
KIF23	NEK1	NTM	SRGAP2	DDX52	SRP54	SF3A3
IDH1	DUSP5P	PTK2B	STAT5A	TM7SF3	MED20	SF3B2
ACACA	C11orf61	AMTN	STEAP4	ZC3H18	DAP3	TXNRD1
COMMD10	BRMS1L	COL14A1	TBC1D10B	MAP2K1	DNAJA2	GNL2
SLFN11	DDX50	CTNNA2	TBCK	XPNPEP1	VPS25	RPL29
FAM72D	FEZ2	DEFB118	TCEAL4	SNX27	XPNPEP1	ALPP
DIAPH3	ZNF566	IGFBP7	TM7SF3	NOL9	IDH2	SRSF10
CLEC16A	NEIL3	PCDHGC4	TPM4	RBM5	TPM4	TBX3
PPP2R2B	EIF4B	CTNNA3	TSC22D1	BECN1	C1QBP	BUB3
WDR26	RNF14	SIRPG	UBE3B	ALAD	TBCD	RPS3
USP12	NUFIP1	PCDHGB4	VAMP8	HIST1H1C	XPOT	RPL14
MNT	RAD51AP1	CLDN10	VPS41	CDKN2AIPNL	XPO1	DDX46
SMAD5	BCKDHB	CDH10	VWA5A	FAH	FARSB	MATR3
PLAGL2	ECT2	ARVCF	WDR45B	BPHL	GALNT2	RPL32
ABHD11	ZYG11B	ITGB8	XPNPEP1	CLDND1	PSMD2	RPL28
MCFD2	FAM49B	SDK2	ZC3H13	DCP1A	BLVRA	XRCC6
LRP8	PNRC2	OPCML	ZDHHC5	WBP2	ALDH18A1	HSPD1
SRPK2	PI4K2B	CCL4	ZNF512B	HMMR	GCN1L1	HSPA8
INSIG1	FAM129C	SPACA4	RBKS	HMGA1	FAM136A	SF3B4
EIF4B	C1orf109	FERMT3	NKAP	TBC1D17	DNAJB1	ACADVL
LHPP	SLMO2	NELL2	GPATCH11	EPB41L3	SPRYD4	KRT6B
SP110	ANKIB1	FN1	DTX3L	PTBP2	IKBIP	XRCC5
FAF1	KLRG1	FAT4	SLC16A6	ANKMY2	ATP5A1	ENO1
SLC12A2	C11orf57	PKP1	TBCEL	GFM1	HNRNPC	HSP90AA1
CD44	LATS2	KITLG	CYB5R4	CDK5RAP2	ILF2
GTSE1	TMX4	FER	RWDD2B	WDR70	ARL3
UBA2	PRKDC	PCDH11Y	THNSL1	POMP	DLD
FAM102A	ACBD3	PCDH11X	CCDC58	VAPB	RBM12
DHRS3	ZCWPW2	CNTNAP3	HEATR5A	VPS39	PYCR2
RHEB	ATPAF1	FBLN5	RNF5	MDC1	GNAI2
BAZ2B	USP6	PDPN	RNF20	EML2	GNAI3
SLC30A5	SEMA6A	CD24	PLS1	GNE	SNRPA
BCAS4	BZW1	COL9A1	ITGB4	RAB13	TMED9
FAM120A	LOC283516	DSC3	OMA1	PSM8	SRPRB
BTBD3	PITPNC1	ITGB2	PURA	SRRM1	ACTR3
KLF2	RAPGEF6	BTBD9	MTMR2	UBE2E1	PDIA4
NRIP3	PARG	CDHR4	ABCC3	MANBA	GGCT
GNB5	PPAP2B	COL28A1	SLC30A7	MPP7	PDLIM5
CX3CL1	PARD6B	THBS3	MBTPS2	NCL	SRP72
PTBP2	WASF3	PARVG	SYTL4	DDX58	TXNRD1
UBFD1	DCK	AMIGO2	METTL7A	AMDHD2	NIP7
TICAM1	MSL3	ARHGAP5	IK	HEG1	PSMD10
FLJ46906	KIAA1671		RAB6A	PHLPP2	PURB
UBIAD1	NPTN		GOLGA7	AP1G2	ECHDC1
DHX58	ACER3		ACADSB	ORC2	RPL36AL
ERCC1	ANKRD13C		DDX60L	IFIT2	DDX5
CCL20	CEP68		DNAJC8	ALDH3B1	HSD17B4
ELL	XPO4		CBX5	NMD3	TXNL1
RAB3IL1	GPD2		SRP9	ARFIP1	DDX39B
MLLT6	LOC100130413		DCP1B	PIBF1	HNRNPA2B1
EPSTI1	CNOT6L		IQGAP1	UPP1	ATP5D
EGR1	PHKA1		LACTB2	DDX41	NDUFV2
FAM46C	ZNF451		SEC23B	SRP14	GPD2
ZNF483	EXOC6B		C7orf25	PARP4	DYNLRB1
DTX3	LAMP2		RRM2B	PHF10	MT-CO2
TTC9B	OSBPL3		LOX	HIF1AN	SMC1A
GBP4	SASH1		SRBD1	QSOX2	EIF1AD
EAF1	ZFP37		SEL1L	PPIL4	RPL27
CDKN1A	KDM4C		RASSF5	IMPA1	NAP1L4
UBE2L6	CYP4X1		FARSB	PRPF40A	SARS
FAM119A	C3orf58		EIF3A	BBX	VASP
CDKN2D	FAM175B		CDC73	MAP4K5	S100A13
FAM13B	CCDC117		WARS	SETD3	RPSA
TNFRSF1B	ELAVL1		MARS2	HMGCL	CHD3
ST5	ZNRF3		HDHD2	UBE3B	ATP5I
XAF1	KCTD18		SERPINB5	AP3D1	PNO1
KLC1	CCNG1		TMEM2	YLPM1	ACOT1
DUSP19	TMEM188		COG6	WDR45	LAP3
PLEKHM1	SERBP1		EMC2	NFX1	NDUFA4
ATF3	ANKRD10		PAK2	NOL6	MARCKS
SPAG9	CDC14B		GALE	EHBP1L1	NNMT
ABHD2	KIAA0040		UTP14A	AP2M1	DEK
RAP1GAP	EXTL2		PLD1	PDK3	ARL1
MSI2	PCDH10		UBXN1	PLAUR	OSTF1
TDRD7	KIF21A		ELP4	KANK2	MGMT
CTBP2	BEND7		LUC7L2	MVP	PSMD5
CDK6	ZNF181		WDR82	BAG5	SF3B14
SP100	AMN1		IFIT1	HNMT	MRPS7
FBXO17	USP14		ANXA1	EPB41	SSRP1
PLSCR1	RAP2C		ANXA4	MET	NUDT15
RHOU	MANEA		RAB7A	P3H4	KRT5
LYST	EPHA8		KDM4C	CLIP1	CBFB
DTL	PHLDB2		KIAA0196	COX6B1	NUDCD1
IFI44L	UBXN4		TBC1D5	RAB3D	TBL2
UAP1	ENAH		ATP6V1D	NDE1	C11orf48
SSTR2	PAK2		ATR	TRIM26	CGA
PARP14	TMEM20		HRSP12	AKT1	SPCS2
NUMB	RANBP6		DMXL2	TBC1D9B	AIP
SLC7A11	SIRT1		MRPS27	RAC1	CD2AP
GPX7	HACE1		R3HDM1	FKBP5	NUBP1
RPS6KB1	SUPT16H		NIPSNAP1	SLC30A1	PCK2
FBXO32	CGGBP1		SLC9A6	C19orf43	KRT14
TAF12	RAD17		EDNRB	TOR1B	RAE1
HI	PGGT1B		TPR	MRPL49	LONP1
POFUT1	ARL13B		AKR1C3	NCCRP1	C20orf27
HAS3	FAM66C		RABL3	MFN1	SCFD1
E2F5	NPAT		ANXA3	CRIP1	KRT10
TMEM159	SP5		DHX35	AFAP1	UQCRQ
SLC44A2	FOXN3		BRE	FABP3	KRT2
CA8	IMPACT		C16orf58	DLG5	KRT9
SPHK1	AP1AR		ACADM	EPN1	KRT1
MAP1S	GLTSCR1		LCMT2	ATP2B4	KRT16
ACOT7	CRYZ		C6orf89	FLNA
MXRA5	NCOA3		PTCD2	MRPL12
ARL14	EHHADH		TTC37	mkl1
SP1	TMEM50A		YPEL5	SRGAP2
ALDH1A3	PRUNE		LAMTOR1	GPX1
CCNYL1	PACRGL		THEM4	RHOB
DKFZp686O24166	STK17B		SLC5A3	CTSB
ACLY	SHQ1		ETFB	YTHDF1
TMC6	NECAP1		MPV17	ATP9A
ADD3	TMEM168		PEX1	POU2F1
TMEM151A	TAF4		RECQL4	MYO9B
NCAPD2	FAT4		FIP1L1	SUN2
ACCS	USP8		PLGRKT	TK1
RIPPLY2	CHIC1		ACSS2	ITPRIP
AMD1	CLK1		CA5B	CNNM4
AKTIP	LOC221710		PSMA6	MTSS1L
PNMA3	STAG3L4		TMOD1	LMNB2
MYO3B	ZNF28		TGFBI	TOMM5
IL28A	ENOPH1		BCKDHA	CDS2
CAPN12	FLJ38379		PTGS1	BCAR1
HLA‐B	PGGT1B		UEVLD	USP11
PFN2	G2E3		DNAJC13	SLC39A14
STX11	FAM135A		ARHGEF12	CHKA
ANO6	LOC100130383		GTF2E1	TOMM20
CPD	RANBP9		GFM2	BCL2L1
HIST1H2BD	ESCO1		ADCK1	CTSZ
IL27RA	PKN2		SERPINB8	CSK
UBQLN1	ZNF25		MED20	STX12
AHNAK	C21orf99		C16orf62	PRKD3
NLK	AFF1		ARL6IP4	KRT9
SF3B4	COX15		HNRNPH2	UQCC3
KRT18	FOXG1		GDPD1	PFDN6
RTN3	USP28		UBE2V2	CAMK1D
IL8	FKTN		MCFD2	GADD45GIP1
CTDSP2	PHF15		AKR1C2	RASA3
CALML4	SASS6		OSGEPL1	ADAM15
ZC3HAV1	SMARCAD1		NCOA5	UQCRB
CORO6	LOC642622		TGM2	NUDCD3
LONP2	MARCH5		FLNC	TACC3
ASPH	TRMT11		NFU1	DAG1
C13orf29	LOC100129034		KDM1A	OBSL1
HIST1H4C	FOXD3		CHTF18	STMN1
PCDH7	CNTNAP2		SNRNP35	SRSF9
OPN3	SPATA2		TBC1D9	LSM1
CERK	HOMER1		XPNPEP3	MTA1
OAS2	KCTD1		CTPS1	C9orf78
SYT11	DPYD		SNRPD2	RPL23A
ARMCX5	CCDC138		EXOC6B	IGF1R
CHDH	AMMECR1		PTPRU	SLC33A1
HOXC4	MTRR		GTF3A	PRSS21
PEMT	CHERP		MYL12A	ZNF512B
NAMPT	KIAA1841		HGH1	TGFBR1
CTDSP1	AHCTF1		TAF15	RPLP2
CNN2	SACM1L		TOP1MT	TRIOBP
IL28B	LOC641510		EPHB2	ME1
NME4	OSBPL8		TNXB	EFEMP1
NRG1	ZNF684		SLCO3A1	ALYREF
FBLN1	PTK2		GINS2	MYL9
TYMP	SOSTDC1		RBM15B	PLCB4
ZSWIM4	SLC30A7		DENR	CTTN
CASP4	SNCAIP		C6orf106	ERO1A
APOL3	SPRED2		CTIF	B4GALT1
ADAR	RFC3		PLEC	TBC1D10B
ZNFX1	SR140		RASSF2	CLTB
CATSPER2	YTHDC1		DHX37	CRABP2
CASP1	ZNF273		TPM2	SULT1A1
DGKD	ASB7		PRDX4	BAD
IFI6	RRN3		RTN4RL2	SHTN1
OAS1	ERMAP		GPC1	YAP1
ZAK	PLK4		SLC3A2	ADCY9
NFKB2	ANLN		RPUSD1	BLOC1S3
MX1	PPP2CB		MYBL2	PROCR
IFIT3	ZNF461		EXTL3	POMK
VGF	CTAGE4		CYP2S1	HYPK
IFIT1	ARHGEF6		KRT16	MESDC2
OASL	GOLGB1		AK9	NENF
IL29	SMARCD1		B3GNT1	KIAA0101
IFIT2	PUS10		MPC1	HIST2H2AB
IFI27	TMEM64		LINC00263	ZCCHC3
CCL5	XPR1		IFT43	HSPA12A
IFITM1	OVOS		CCDC176	NFIB
ISG20	SELT		ARPIN	GALNT2
HERC5	HIF1A		PAGR1	DDHD1
IRF7	CLNS1A		MINOS1	FKBP14
ISG15	GLDC		STPG1	SCARA3
GDF15	ZNF238		DZANK1	PTP4A1
PRIC285	NMD3		LINC00323	COL5A1
SOD2	PSD3		SMIM14	FNBP1
HMOX1	EP400		ZBED6CL	SH2B1
IRF9	ABI1		GSN-AS1	ICMT
HIST2H2AA4	SSTR2		NMRK1	TTC33
HIST2H2AA3	ADO		ACKR3	PXYLP1
BST2	SELT		DUSP5P1	ATPIF1
LOC100129681	H2AFV		DMTN	PAIP2
PARP9	EXOC2		ST3GAL4-AS1	PODXL
SLC15A3	ZFP91		ARHGEF37	HSDL2
PARP12	BOD1L		ESRG	C1orf198
IFIH1	SLAIN2		GLTSCR1L	PITX1
HIST2H2AC	KLF5		EFCAB14	WBP11
SAMD9	WNK2		LINC01004	CREB1
LINCR	NCRNA00158		LINC01106	MRPL41
SFN	TOP2A		LOC221946	PAFAH1B2
ARL6IP1	MKI67IP		SBF2-AS1	KRT81
CDCA8	LOC220429		NIPBL-AS1	EPDR1
GSTP1	GABPA		LINC00657	CDV3
MELK	FRMD3		PAX8-AS1	C11orf31
MRPL19	ARRDC5		ZBED5-AS1	GANAB
NR2F6	FOXK1		OIP5-AS1	G3BP2
OSTC	C14orf104		METAP1D	LPCAT1
PHF19	NRIP1		SERPINB9P1	CASP7
RALA	TSEN15		LINC01260	CHST14
C8orf59	SNIP1		MORN1	SETD7
CAV1	HAPLN4		RAD51B	PTPRJ
SNORA12	GOLGA8E		RN7SL2	GRPEL2
PTRF	LOC158572		TMSB4X	TPM4
RAC1	LOC100133450		ZNF252P	SNRPC
PRDX6	LOC100133116		ZSCAN30	TSC22D1
	ZNF761		ABCA5	HSPE1
PRKCA	DNAJC13		AKR1C1	BICD2
KRT18P13	SNX3		ALMS1	OGFR
CMTM6	LRRC58		ALPK2	OLR1
FN3KRP	ALS2		AMMECR1	CDK6
LOC653226	RAB11A		ANGPTL4	CAPN15
FLJ40504	SPAST		ANKRD46
MICB	ADAM17		ANXA8
LOC646567	PIKFYVE		AP3S2
PPP2R1B	SMC5		APOLD1
TMEM167A	SLC39A10		ARHGEF3
ARPC5	LOC285147		ARNT2
ROD1	B3GNT2		AZI2
HNRPH3	ACAP2		B9D1
SRP9	AHR		BBS10
MTHFD1L	CSNK1A1		BCAN
DHX33	SH3BGRL2		BCDIN3D
CKAP4	LRRC8B		BHLHE41
PTPMT1	GDAP1L1		BLCAP
TTPAL	RP11-327P2.4		BMS1P4
LOC399965	MTMR12		BRPF3
LOC729317	SDAD1		BRWD3
	RRP1B		BTN3A3
	CNOT6L		C15orf40
	RYR2		C19orf66
	ZCCHC6		C1orf228
	CCDC15		C2orf43
	STAG2		CBX7
	FAM8A1		CCAT1
	MIA3		CCDC113
	PROS1		CCL5
	SFRP1		CDH13
	CUL4B		DNAH17-AS1
	LOC727962		DNAL4
	KDM6A		DNASE1
	ARF6		DOPEY1
	ABCB10		DUSP6
	KIF18A		DYNC2LI1
	SSX1		EHF
	IL1RAP		EIF4EBP2
	AMMECR1		ENOX2
	THAP2		ENTPD5
	SNX29		ERMAP
	UTP6		ETS1
	SYNE1		F8
	NRIP1		FAM173B
	PRMT3		FAM43A
	SH3GL1		FBLN5
	MYF5		FBXL16
	RHEB		FCF1
	IRS1		FEZ2
	FAM72D		FOS
	PTPN11		FOSB
	BCL6		FOXE1
	BAZ1A		GALNTL6
	PAM		GANC
	MYO1D		GBAP1
	CTCF		GDF15
	MBTD1		GEMIN8
	AQR		GLP2R
	TPR		GLUL
	LIMCH1		GM2A
	ZNF644		GPR137C
	MAP7		GRIN1
	ZNF302		HCG11
	SHOC2		HECW1
	GPD2		HIF1A
	MINPP1		HIPK2
	TNRC6A		HIST1H2AC
	PALB2		HIST1H2AG
	UPF2		HIST2H2BE
	ZSWIM6		HOMEZ
	TFAM		HOTAIR
	THUMPD1		HOXA13
	GRIP1		HRH1
	BTBD1		ICA1
	LIFR		IER5
	TRPM7		IL4R
	CEP120		INTU
	CNBD1		IQCG
	AMOT		IQSEC2
	LACTB		ITGB3
	RRAGC		KATNAL2
	CELSR2		KBTBD3
	TRIM37		KCNK3
	PAQR3		KIAA0586
	OR52B4		KIAA1407
	LOC649294		KLRG1
	SMARCA2		KRCC1
	SENP1		LINC00648
	ZNF512		LINC00963
	APBB2		LINC00987
	MECP2		LINC01429
	SLC16A9		LMLN
	FCF1		LOC100506674
	VPS24		LOC100507156
	RAP2A		LOC101927021
	CLEC2D		LOC101927292
	ARID4A		LOC102546294
	LOC441294		LOC102606465
	XRRA1		LOC286437
	RMND5A		LRRC20
	FLJ41455		MAGEF1
	MAGOHB		MAGOHB
	AJAP1		MBD5
	RAVER2		METTL8
	CAMSAP1L1		MGC32805
	MT1F		MKRN3
	PRPF39		MORN4
	STK38L		MR1
	UHRF2		MRFAP1L1
	KIF20A		MRPS18C
	WDR5B		MSRB2
	BMPR1A		MXD1
	SLTM		NEIL2
	MKI67IP		NIPA1
	SNORA65		NOG
	C1orf103		NUDT7
	RABL3		NUP50-AS1
	MAPKAP1		OBFC1
	SBF2		OTUD6B-AS1
	DYNC1LI1		P2RX6
	LOC100132215		PDE10A
	TCERG1		PDGFA
	PARP11		PIGM
	LOC100134244		PIP5K1B
	TMEM87B		POLR3GL
	PIGN		PORCN
	BZW1		PPAPDC2
	UBA3		PRELID2
	BMPR1A		PRRT1
	OSBP		PRSS8
	C1orf124		PTGS2
	RNF146		PYROXD2
	LOC100133862		R3HDM2
	PIK3CG		RARRES3
	CHAC2		RCAN1
	GNAI1		RIMKLA
	USP10		SALL4
	RG9MTD2		SCLT1
	AIDA		SDCCAG8
	DYNLT3		SDSL
	NAP1L2		SERTAD4
	CTAGE1		SLC1A1
	LOC283999		SLC2A11
	ATP2C1		SLC35D1
	C5orf34		SLC38A9
	PSMD5		SLCO2A1
	C4orf29		SNAP25
	FIGNL1		SNX32
	C5orf37		SPINK4
	SHPRH		ST3GAL3
	ABCE1		STC1
	KIAA0947		STX1B
	PEX1		STYXL1
	TGM6		TBC1D8B
	ZNF175		TCP11L2
	CWC22		TCTEX1D2
	FEZ2		TENC1
	ZNF577		TK2
	ORC4L		TLE6
	MLLT10		TMBIM4
	C3orf33		TMEM187
	NAALAD2		TRAF3IP1
	RYR2		TRAK2
	COPS7B		TRIM66
	PTGES3		TSPYL4
	BCOR		TTC12
	NEDD4L		TTC21A
	ITGB1BP3		UGCG
	FOXD4		UHMK1
	FAM105A		WDFY2
	WDR33		WDFY3
	ZBTB39		WDR19
	CAPZA1		WIBG
	RDX		YJEFN3
	EHBP1		ZC3H6
	TM7SF3		ZDHHC4
	PPARGC1A		ZFP36
	SMNDC1		ZKSCAN3
	ISCA1		ZNF133
	HS3ST3B1		ZNF23
	BAT2D1		ZNF35
	TARDBP		ZNF76
	ENPP4		PALM2
	ASAP1		ADORA2A-AS1
	LHX3		VWA7
	INTS2		LOC339059
	ANXA4		TMPO-AS1
	RIF1		DLG5-AS1
	DSP		FAM95C
	KCTD3		LINC00342
	GLCE		ADCY10P1
	NUDT10		FIRRE
	SMC3		LINC00857
	ANKMY2		VOPP1
	SGOL2		POM121L10P
	GUCY1B3		SRSF12
	MTFR1		TUBB4A
	SLC30A9		AATK
	WDR51B		ADAM11
	TBK1		ADAMTS5
	LIG4		ALDH8A1
	PLAA		ALPK3
	C9orf144B		ALPPL2
	WDR44		AMN
	KIF11		ANKRD18A
	C2orf48		ANKRD18B
	PHF10		AOC2
	ACSM3		AOC3
	LOC158381		ARHGAP33
	SCOC		ARSI
	DEF8		ASPDH
	DIP2B		ATG9B
	PQLC1		ATOH8
	SLC22A5		AVIL
	FLJ46875		BAI2
	TNKS1BP1		BCL7A
	PRKAR2B		BMP2
	CCDC111		BMP8B
	CNOT8		C15orf57
	NUDT21		C19orf24
	C21orf99		C19orf71
	NBN		C1orf106
	NPY1R		C1orf145
	KIAA1109		C1QL4
	TMTC3		C3orf52
	CCDC99		C8G
	TRMT61B		C9orf172
	NF1		CA12
	DEPDC1B		CABYR
	ATG2B		CAMK2A
	LSS		CDK14
	ABL2		CDKN1C
	HISPPD2A		CEP135
	PAPSS1		CLCN4
	FAM178A		COL11A2
	BEND6		COL9A2
	NFIA		COX6B2
	ADAM11		CPT1C
	FAM108C1		CRB2
	M6PR		CRYAB
	ABI2		CYP27A1
	MAP1LC3B		DDN
	WDR67		DMBX1
	CLCA4		DRD4
	C10orf47		DUSP2
	BDP1		EDNRA
	FMO5		ESPN
	KBTBD2		FAM132A
	USP45		FAM171A2
	MEMO1		FAM184B
	KIAA1712		FAM195B
	HEY1		FAM71E2
	MTCH2		FAM71F2
	C1QTNF3		FGFR3
	TRIOBP		FLJ35934
	ST18		FLJ45513
	BDNF		FOXF2
	ETV1		FOXM1
	GPM6B		FOXP4
	EAF1		GAS1
	BLNK		GAS5
	FAM177B		GAS7
	POLR1D		GJD3
	MYEF2		GNAT2
	RCOR3		GNB3
	LOC100130700		GPR173
	SLC16A10		GPR56
	ZMAT3		GRASP
	SLC1A6		ID1
	C3orf63		ID2
	CCNG2		ID3
	NFIA		IGFBP4
	MAML1		IGFN1
	CCT5		IL11
	FGD6		IL12RB2
	LOC100133478		INHBE
	HOXC13		INSL4
	LOC400573		JAKMIP3
	RREB1		KCNJ14
	ARHGAP12		KCNMB3
	LCORL		KCNQ2
	CYB5B		KCTD17
	MCM10		KIAA1683
	APPL2		LAMA5-AS1
	C1orf26		LATS2
	ATG4C		LINC01391
	AP1S3		LOC100288123
	TMEM135		LOC100506123
	KIAA0907		LOC283070
	NRIP3		LOC284837
	HOOK1		LOC642846
	HACE1		LOC728743
	C14orf106		LRFN1
	GUCY1B3		LRP3
	SLC35B3		LTBP1
	FZD3		LYPD6
	ABHD15		MAMDC2
	C14orf138		MAPK13
	ITGBL1		MC1R
	SNX16		MCF2L
	ILF3		MED11
	C15orf41		METTL7B
	MAP3K4		MFI2-AS1
	FCGBP		MIR4479
	FAM190B		MIR612
	JMJD1C		MKNK2
	LOC100131172		MMRN2
	KBTBD10		MN1
	ENPP2		MYBL1
	RAG1		NACAD
	SLC24A1		NES
	NXT2		NEU4
	CEP110		NEXN
	UAP1		NFATC2
	VPS13C		NFATC4
	RALA		NKAIN4
	ZNF365		NOTCH3
	ANXA11		NPR3
	ANAPC1		NRG2
	CCDC121		NTN3
	SLC35A1		NUDT22
	SAP30L		OGFR-AS1
	ASAP2		OTOF
	ITGA1		OVGP1
	UBE2CBP		P2RX2
	RFC3		PANX2
	HMGN4		PCNXL3
	RASA1		PDGFRB
	ZNF83		PDGFRL
	OPA1		PDK4
	GPBP1L1		PERP
	SNX3		PKDCC
	CASD1		PLAC8L1
	CCDC43		PLCH2
	CLDN1		PODXL2
	LRBA		PPP1R14B
	DEF8		PRKRIR
	LOC100128960		PTN
	LPAR4		RBM20
	ATG5		RGS19
	PSPC1		RNPEPL1
	PNN		RUNX3
	IL1R1		SERPINE2
	KLHDC5		SIPA1L1
	NHLRC3		SLC4A8
	HSD17B11		SLCO1C1
	CADPS2		SLFNL1-AS1
	DNA2		SNAI2
	KIDINS220		SNCG
	SPIN3		SNORD74
	WDFY1		SNRNP48
	DZIP1		SOBP
	SLC7A6		SP4
	SETD3		SPNS2
	BTAF1		SPOCK2
	DCAF12		SPTB
	SIAH1		STARD10
	ZNF461		SV2B
	EMB		SYCP2
	CAND1		TAF9
	GNA11		TAS1R3
	FTSJD1		TBKBP1
	ANKDD1B		TBXA2R
	LCE4A		TCF4
	LOC728558		TCF7L1
	ACSL1		TERT
	SERAC1		TGM1
	SRGAP3		TM4SF1
	ARID4B		TMEM81
	SMC2		TNNC1
	FAM188A		TOMM22
	LOC100129620		TRIM54
	SCYL2		TUBA1A
	RBMX2		WBP4
	SLC29A1		WFIKKN1
	SMAD2		WNT5B
	TARSL2		WNT6
	MOCS2		ZBTB10
	LOC643988		ZKSCAN2
	SETD2		ZNF205
	TMCO3		ZNF276
	PRRC1		ZNF695
	WDR75		ZNF704
	NUPL1		ZNF74
	CTU1
	AP3S1
	MARK1
	LOC285300
	PMS1
	SENP6
	HMG20A
	ACSL4
	PRKAB2
	SPEF2
	OTOP1
	NSUN6
	MFAP3L
	NUDT7
	SESN1
	EYA1
	FBXO34
	NUF2
	KRAS
	GNA13
	MAP3K5
	YES1
	C10orf46
	CSGALNACT2
	GAS1
	PFN2
	SIAH1
	FREM2
	C12orf69
	ZHX1
	EXOC1
	MBOAT2
	MFHAS1
	GOLGA8E
	VPS4B
	CLASP2
	SNRNP48
	LOC100129699
	ISCA1
	CSPP1
	LOC643873
	FAM133B
	CC2D2A
	CCDC14
	DEPDC1
	PIGK
	ACPL2
	BAZ2B
	hCG_1776007
	HNRNPF
	ZMYM1
	LOC729204
	PLCL2
	PIK3CB
	GPR116
	2011-09-08
	TSPAN32
	ZNF354A
	FGF7
	SCP2
	PIP5K1C
	LOC100131993
	LOC100134365
	IGF2BP2
	ESF1
	ZNF382
	CROCCL2
	PRRG3
	MFSD8
	ARCN1
	RIPK4
	DHX29
	NPTN
	LOC552889
	PPFIA2
	FAF2
	EIF4G2
	ERI2
	FBXW2
	SLC4A4
	PKP4
	SLC10A7
	SLC35A3
	LZTFL1
	TIGIT
	MOBKL2B
	CNBP
	TULP3
	PIK3R4
	UQCRB
	CCDC99
	PKP4
	TRIM2
	FIG4
	NAT12
	SERPINE2
	RHOT1
	HSD17B4
	ZNF434
	C4orf49
	SETD1B
	NEURL1B
	TMEM176B
	ZNF146
	ZNF501
	TNKS
	ALAD
	STOX1
	GOLPH3
	SUB1
	ADAT2
	STAG2
	ANKRD40
	LOC643802
	TSPAN13
	ZNF235
	ZRANB3
	ZNF280D
	LAPTM4B
	LOC220429
	TIGD7
	ZNF331
	NPPC
	USP25
	PPP1CC
	MAGI1
	LINS1
	GPATCH8
	WDR36
	TMPO
	PATL1
	SLC6A9
	BCAT2
	TSN
	SLC40A1
	SFXN4
	HISPPD1
	EIF2S2
	ADSS
	EIF2AK3
	DCUN1D2
	CNKSR1
	CBWD5
	ACAT1
	GAL3ST4
	TTK
	SLC9A3R2
	DKFZP434I0714
	IPO11
	NKX3-2
	KIF23
	CASP8AP2
	RPL15
	THOC2
	FAM126B
	SKA2
	YIPF4
	MEOX2
	TMED6
	NKAIN2
	CHD1
	C5orf44
	SMG1
	SFRS12
	ZNF236
	LYRM7
	TULP4
	ZNF142
	NR1D2
	TMEM188
	SPTY2D1
	LOC100131850
	STAM
	C4orf26
	C10orf107
	SMG7
	RAC1
	AASDH
	ZFR
	RSBN1
	SORD
	DCP2
	NUS1
	PHF20L1
	C17orf69
	TMEM167B
	BHLHE40
	ALDH5A1
	TSEN15
	ETHE1
	FIGN
	PDZD2
	CMPK1
	NR1D2
	PHC1
	LOC100128416
	TMED5
	CPNE8
	PARP1
	HBP1
	ZNF780A
	MYCL1
	C1orf115
	CLK4
	HEATR5A
	TOP1
	IMPAD1
	ZNF23
	FBXL3
	FAM76A
	NCKAP1
	UBE2CBP
	MTMR1
	KRTAP19-2
	EDNRA
	SH3GLP1
	GPNMB
	ANKRD50
	ZYG11B
	ZNF627
	RBM6
	LAPTM4B
	FCHSD2
	SLC24A4
	ZNF248
	GJA3
	C17orf54
	STXBP5
	ZBED4
	TBC1D3B
	C4orf39
	PPP2R5A
	DNAJB6
	BCL7A
	KCNMB2
	SFRS12IP1
	GOLGA8F
	DZIP3
	POLR1B
	EP300
	CSMD3
	TTC9
	ABCB10
	HSPB6
	RAB28
	SFRS13A
	LOC100129295
	KRT6B
	LOC729061
	RAB10
	TOMM20
	THUMPD2
	PHC1
	LOC390638
	C6orf192
	SLC7A4
	CARD9
	PRKRIR
	CCPG1
	PRKRIR
	RBM7
	CCDC34
	ARRDC4
	CNTNAP3
	C15orf29
	ELOVL4
	DDX26B
	MED20
	SMARCAD1
	NR2C1
	CDYL
	SPDYA
	DHX32
	ITSN1
	C22orf41
	CCDC112
	ZNF23
	NPEPPS
	PTGS2
	KIAA1609
	DDX60
	TRPV1
	MAP4K4
	SFRS11
	MYO6
	TACC1
	ZCCHC14
	CEP170
	PER3
	SRBD1
	WDR78
	LOC100129387
	KIF2A
	TBC1D8
	ZNF606
	ZBTB1
	SCPEP1
	LTBP1
	CD164
	FBRSL1
	HLTF
	BMI1
	FMR1
	PIK3CA
	CLDND1
	ZNF776
	TTC28
	C17orf85
	PEG10
	BMS1
	PLAGL2
	ZNF498
	BAZ2A
	SLC39A6
	ZNF442
	LY6G6E
	WNT1
	ATP6V1B2
	KLHL7
	ATP6V0D2
	CHD9
	ANP32E
	ZNF711
	MRPL42
	PPARGC1B
	RRS1
	LOC442421
	SS18L1
	RP5-1022P6.2
	CALML4
	CDC73
	TMEM146
	ZNF404
	ARPP19
	BACH1
	RBL1
	EIF4EBP2
	KLF10
	C3orf64
	BEST3
	STAG1
	KDM1B
	SUV420H1
	C2orf16
	C9orf5
	LOC100131053
	ARSH
	ADAP2
	SLC18A1
	ZNF45
	TBL1XR1
	NT5E
	ANXA10
	GALNT7
	PRR14
	LOC100131594
	OMA1
	BIRC2
	ANP32A
	DDX21
	CLN8
	VAMP4
	WNK3
	PPHLN1
	IARS
	KLHL24
	ALKBH1
	TMEM131
	OTUD4
	AK3
	ZC3H11A
	LOC339674
	KIAA1147
	ZNF420
	ERCC6L
	CEACAM16
	EXO1
	FOXN2
	C5orf54
	ALDH18A1
	CENPE
	DDX3X
	SOX8
	BRWD1
	AGPAT3
	KIF15
	HEXB
	LOC100288891
	NRIP3
	PLS1
	PEX3
	TAOK3
	MOSC1
	AKD1
	B4GALNT3
	SC4MOL
	GFM2
	PCGF6
	TWISTNB
	CCNY
	SUDS3
	SPOPL
	DPY19L1
	COMMD2
	MED22
	NBPF14
	PRMT10
	MDM1
	USP24
	USPL1
	HIST1H2AC
	LOC100292021
	SLC38A2
	SEC63
	TMEM38B
	RAB5B
	LOC100128001
	MTPAP
	KDM3A
	NBPF3
	LOC221442
	GIMAP6
	DHX57
	CUL3
	ZNF638
	CHM
	FIG4
	GAD1
	PDSS2
	RIT2
	MRPL1
	DLG1
	FGFBP3
	BPTF
	ZFC3H1
	RIMKLB
	TXNDC16
	C2orf49
	RALGAPB
	C1orf51
	LOC646870
	TPMT
	SFRS7
	RPAP3
	RAP1GAP2
	RNF114
	KHSRP
	SMARCA5
	HMGCS1
	CC2D2A
	HMGN5
	RCHY1
	PIWIL4
	GCOM1
	CDC37L1
	ABCA10
	SLC10A7
	LSM12
	C9orf109
	SLCO1C1
	GOLGA1
	NAV1
	METTL14
	GNB4
	RNMT
	TRIM59
	UNC45A
	UBE2QP2
	KY
	RNF160
	NOS1AP
	MCM3APAS
	PFTK1
	SNX13
	CYP3A7
	SMS
	OMA1
	ABCA11P
	CAPRIN1
	LOC100131630
	MSL3L2
	PHTF2
	CDS1
	MPDZ
	PIBF1
	LOC729669
	CKAP5
	NEDD4
	PEX3
	TP53RK
	C4orf41
	C11orf82
	MUCL1
	TFCP2
	EFNB2
	CREBL2
	MAP3K7IP3
	GPR160
	C9orf40
	DST
	KIAA1704
	ZNF44
	MUPCDH
	CBL
	NAP1L1
	MFSD1
	HDAC9
	KCMF1
	TAS2R10
	DCUN1D4
	TXLNB
	LRRFIP2
	C5orf15
	DKK2
	PRKCI
	TP53BP2
	NKX6-3
	UTP18
	SIKE1
	PI15
	PCK2
	ZFAND3
	AFTPH
	PRDM4
	LOC340074
	VDAC1
	AFF4
	TAF5L
	GAPVD1
	GABPB1
	TMTC2
	ZNF227
	CSNK1A1L
	DUS4L
	ANKRD46
	LOC100133315
	HOMER1
	C10orf108
	GPM6B
	GLUD2
	RP11-345P4.4
	GOLGA8A
	MBIP
	PDHX
	AGL
	CCNC
	PIGW
	COG3
	VPS45
	ARNTL
	NFATC1
	LOC100291791
	GOLGA4
	LOC284930
	PDCL
	LOC653653
	FEM1A
	NAGA
	APC
	40793
	DCTN4
	FLJ45950
	PRRG1
	LRRC17
	NARG2
	SCGB1C1
	FRMD4A
	SUV420H1
	AGK
	BANF1
	ZNF529
	USP15
	PSMD10
	PTBP2
	HCG18
	SUCLA2
	PDPK1
	USP44
	PRAMEF11
	LOC100128993
	MYCN
	WHSC1L1
	ZNF577
	UPF3B
	LOC730167
	BTNL2
	ZNF330
	PAN3
	OXR1
	XPO1
	WDSUB1
	FASTKD3
	CRYZ
	PHF3
	ANGEL1
	TOPORS
	CD9
	LOC644366
	E2F5
	ITIH5
	RIMS2
	DOCK7
	RPP30
	PRIM2
	LMBR1
	CRTAP
	AGFG1
	FOXJ2
	NIPBL
	PDZRN3
	CXXC4
	C12orf11
	GCH1
	AMFR
	PLEKHG1
	LOC647946
	AASDHPPT
	GBP3
	RBM26
	TRIM14
	ATP5E
	ABCA12
	GABRA5
	PTP4A1
	RSPH4A
	DRAM2
	SCHIP1
	ZNF541
	TPM3
	WNT9A
	CPPED1
	SLC16A6
	STYX
	SPEN
	BPIL2
	PDS5B
	USP31
	VCX2
	CDKAL1
	ACVR1
	METAP2
	LEO1
	MATR3
	C20orf114
	WDR52
	PPP1R2
	ALG2
	TAS1R2
	RRAGB
	HMGXB4
	USP37
	TMEM158
	CEP76
	ATXN7L1
	PPAT
	KIAA0802
	BUB1
	RNF44
	TUSC5
	LRRC14B
	SERP1
	PIGA
	MORF4
	JHDM1D
	NFKBIZ
	G2E3
	PDS5A
	AKTIP
	SOCS6
	BCCIP
	RNF32
	HSD3B7
	APPL1
	LOC642031
	YEATS4
	FAM126A
	SLC9A9
	TDG
	HLF
	WDR47
	LRRC63
	FAM20A
	DHFRL1
	CNNM1
	ARHGAP11A
	ZC3H15
	SLC31A1
	FAR1
	SOLH
	FAM35A
	CREBZF
	TRA2A
	RNF17
	KAT2B
	TAS2R8
	CCDC41
	HDAC2
	TRIM44
	SEC62
	WIPF3
	KIAA0319
	SCML2
	RNASE8
	LOC650638
	ZNF828
	CCDC85C
	MAK16
	NUDT4
	PKD2
	NIPSNAP3B
	IL1RL2
	FZD5
	NUP160
	FKBP5
	LRTOMT
	FEZ2
	ZDHHC5
	HSPH1
	NCK1
	TNRC18
	PRKCB
	SH2D3A
	ZNFX1
	ADAMTS3
	FBXL12
	IGFN1
	PLA2G4A
	ITGBL1
	NAPSA
	PPTC7
	LOC646214
	CEP97
	C14orf135
	PROK2
	FLJ33360
	CTNND1
	UHRF1BP1L
	ELF1
	MAT2B
	UBR3
	HNRPLL
	ACO1
	TET1
	SEC23IP
	IKZF5
	EIF4E
	PPM1H
	ZNF211
	HAUS5
	MPHOSPH9
	PCDHA12
	C12orf11
	CNOT7
	RBL2
	MLLT10
	HNRNPD
	C3orf63
	C10orf68
	TRNT1
	BBS10
	LRCH2
	SEC24D
	MOBP
	SMEK2
	ZCCHC7
	PLS3
	LCA5
	MCCC2
	TBX2
	ZNF285A
	40799
	LIMCH1
	WDR26
	ZMYM6
	GM2A
	C7orf45
	MICAL3
	CAMLG
	SCML1
	CAMSAP1
	RGPD5
	ZDHHC3
	EID2B
	ATP7B
	LRRC8B
	TBC1D14
	POSTN
	SLC35F5
	NFIC
	BTF3L4
	CDC42BPA
	RAB18
	ORC2L
	RIPK3
	PCDH11Y
	ZNF658
	SAMHD1
	LOC401097
	BET1
	JRKL
	PARD6G
	ITGA6
	LOC731139
	OR10K1
	CPD
	PPP4R2
	LOC120364
	GPSM2
	SRRM1
	VMA21
	ZNF223
	C15orf42
	STX3
	ACTR10

## Sheet: S6-2
Table S6-2 List of YBX1-regulated genes collected from experimental datasets or predicted
Predicted (SABiosciences ChIP search tool)	BLBCs (Finkbeiner et al., 2009)	BT474 (Astanehe et al., 2012)	HR5 (Astanehe et al., 2012)	HR6 (Astanehe et al., 2012)
A2BP1	ACSS2	ANKIB1	LAS1L	PLXND1
AAA1	ADA	M6PR	WNT16	CALCR
AAAS	AKT3	RBM5	CASP10	C2orf3
AACS	AMPH	RBM6	TFPI	CX3CL1
AADACL1	ANKRD40	CCDC109B	MTMR7	AGK
AARS	ANKRD56	CCL3	AK2	PNPLA4
AASS	APBA2	ARSD	FKBP4	KIAA0100
AATF	APCDD1L	UPP2	CCDC132	SLC13A2
ABAT	APH1A	PAFAH1B1	SLC22A16	NFIX
ABCA10	ARHGAP6	ISL1	SLC25A13	LRRC23
ABCA7	ARHGEF10L	KCNG1	HOXA11	PPP5C
ABCB6	ARL4D	ELN	LIG3	MAP4K3
ABCB9	AUP1	COL23A1	RPAP3	ARPC1A
ABCD2	B4GALNT2	USP13	PRKAR2B	HEBP1
ABCF2	B4GALT1	EML1	CREBBP	HSD17B6
ABCF3	BAG1	MYO9A	ABCB4	SEC63
ABHD12	BASP1	ARHGEF10L	MLL5	KPNA6
ABHD14A	BCLAF1	CACNG5	RHBDD2	MIPEP
ABHD14B	BICD1	LXN	IBTK	TNFRSF1B
ABHD5	BMPER	FDFT1	ITGAL	IFT88
ABI3	C10orf49	TRAF5	ZFX	LRRC7
ABLIM3	C11orf30	ZNF586	ASB4	FUT8
ABP1	C11orf51	ABCB1	TMEM98	UBA6
ABR	C17orf71	CHMP5	YBX2	SLC4A7
ACADL	C1orf51	NOX4	ABCC8	SH3YL1
ACADSB	C1orf61	ARHGAP28	BAIAP2L1	FAM136A
ACAP1	C20orf108	P2RX7	JHDM1D	DAPK2
ACAT1	C20orf133	PITPNM3	PHTF2	AP2S1
ACAT2	C20orf85	RNF31	IFRD1	EPHA3
ACBD4	C9orf131	SH2D3C	ADIPOR2	OFD1
ACCN1	C9orf24	KCNK6	CDKL3	GPM6B
ACCN2	C9orf25	KIAA0284	GAS7	CP
ACCN4	CA4	RHBDD3	MYLIP	MAP4
ACCN5	CACNA1C	FAM158A	NADK	RRM2B
ACD	CACNA2D3	PSME2	TFAP2B	GUCA1A
ACLY	CACNB1	EEF1A2	DLEC1	VPS13D
ACO2	CCDC49	ARHGEF18	SYPL1	RCN1
ACOT8	CCL19	RASAL3	PLEKHG6	MPHOSPH9
ACR	CCL27	RUNDC3B	SS18L2	FSTL4
ACRC	CCNG2	HOXA5	HEATR5B	ANAPC4
ACSBG1	CEP192	HOXA6	IYD	PLEKHH1
ACSL3	CFTR	LHX2	RANBP9	CHRDL2
ACSS3	CHCHD3	BAG1	DYRK4	GALC
ACTB	CHMP5	TRDMT1	CD9	C4orf27
ACTBL2	CLTC	ACTA2	NCAPD2	CROCC
ACTG1	COL23A1	PSMD3	FUZ	YIPF1
ACTL6A	COLEC12	ZBTB16	SLC6A13	HDAC7
ACTL6B	COX11	FOLR3	MKS1	WNT8A
ACTR1A	CPT1A	TRPV4	KAL1	NCKAP1
ACTR1B	CPVL	GPR63	PIK3C2A	GUCY1B3
ACTR3B	CSE1L	FIG4	ANLN	SPHK2
ACTR8	CSMD3	SMAD5	CD22	RPL18
ACVR1	CYP4F3	CSNK1A1	MAP4K5	LIMCH1
ACY1	DAB2IP	GORASP1	CD6	SLC9A3R2
ACYP1	DDX27	AUP1	ZC3H3	IPO5
ADAD2	DENND1A	HTRA2	MATR3	PDIA5
ADAM10	DENND1B	DOK1	NPC1L1	PRKCQ
ADAM30	DGKG	MOBKL3	NUDCD3	ME1
ADAM8	DKK2	QSOX1	ATP2C1	TBC1D1
ADAMTS15	DLX4	SLAMF1	RIPX	NFYC
ADAMTS18	DNAH8	CENPF	ZNF221	TRAM1
ADAMTS19	DNAI1	MTIF3	ATP1A2	RRP15
ADAMTS20	DOK1	NT5C3	PRDM11	POLR1A
ADAMTS3	DOK5	HIF3A	HGF	SRBD1
ADAMTS6	DPP10	XPO5	NCDN	RASGRP2
ADAMTS8	DPP6	C14orf135	MRE11A	MAOB
ADAMTSL1	DQX1	EMR2	CYP3A43	GNB5
ADAMTSL2	DSCR3	SGCE	SPAST	CLTCL1
ADAMTSL5	DYNLRB1	CCL4	DERA	OSBPL3
ADCK4	EEF1A2	RIPK3	DEF6	RAD18
ADCY10	ELMO1	DPP6	RRAGD	MAP4K4
ADCY6	EME1	JUND	SLAMF7	NFATC3
ADCY8	EML1	YIPF2	IFNGR1	NDE1
ADNP2	EMR2	MAP3K10	B4GALT7	PDE8A
ADORA2B	EXOSC1	GPR12	ARNTL2	MGLL
ADRA2B	EXT1	MYH11	NUP160	DPP8
ADRB2	FAM125B	GIMAP6	ERCC6	PTPLAD1
ADRB3	FAM33A	KRBA1	ZCCHC8	ENO1
ADRM1	FARS2	IRAK2	ABCF2	RASAL2
AEN	FBXL17	DSG3	GAB2	MARK3
AFARP1	FBXO38	USP15	PIAS1	MOCOS
AFF3	FBXW2	HUS1	MYOC	PLD1
AFG3L1	FBXW8	CIDEB	VCL	ARHGAP15
AGAP2	FCHSD2	NKX2-1	NSMAF	RBM7
AGAP3	FGF10	PSMB7	NSUN2	RBMS2P
AGBL2	FRMD4A	NR5A1	CDH1	TM9SF3
AGBL5	GFM1	NCBP1	PNKP	PPP1R12B
AGER	GFOD1	TFAP2A	RAB27B	EXOSC5
AGFG2	GIMAP8	STAMBPL1	PSMA4	DYNC1I2
AGL	GLI3	MDGA2	TNC	CIC
AGPAT1	GLO1	MARVELD3	SPATA7	PAFAH1B3
AGPAT5	GLRA1	ADCYAP1	CAPG	DDX1
AGXT	GNA13	C19orf52	CUL7	SRCAP
AHNAK2	GOLGB1	DQX1	DSG2	CPB2
AHSG	GORASP1	TAGLN3	PREX2	COL19A1
AIFM1	GPR12	KIAA0226	WDR37	GSK3B
AIFM2	GPR179	ROPN1L	KIAA0556	PALB2
AIP	GRHL1	FBXL17	DTNBP1	DOPEY1
AK1	HECW1	GLRA1	ANO2	TDRD3
AKAP9	HIPK2	LUC7L2	LMO3	PPIE
AKR1B1	HNF4A	LYN	MRPS10	AGBL5
AKR7A2	HOXA3	HMCN2	FAM120A	EFR3B
AKR7A3	HOXB1	INPP5E	R3HDM1	AQP6
AKT2	HOXB2	SEC16A	PLEKHA5	TXNDC3
ALDH1A3	HOXB3	ZNF215	FNIP2	TMED2
ALDH4A1	HOXB5	MPZL2	ALX4	ZFAND6
ALDH6A1	HOXB6	TRIM48	TRAPPC3	GNAS
ALDOB	HOXB8	TMEM218	LY75	ASAP3
ALG5	HRASLS2	KCNA6	TBC1D22A	NCRNA00153
ALKBH6	HTRA2	TMEM132D	MRPL43	SNX5
ALOX12B	HYDIN	ZNF773	PHF21B	C20orf30
ALOXE3	IGF2BP1	DKK2	TRAF3IP2	TASP1
ALPK2	IGSF21	CACNA2D3	MTA3	OAS1
ALS2CR12	ISGF3G	DSCR3	TARBP1	GCN1L1
ALX3	ISL1	THEM4	CTDP1	FXYD5
AMD1	JMJD1B	VAV2	CSDA	ZNF302
AMELY	JTB	TOR2A	STYK1	FXYD3
AMH	KCNK10	CCL16	WNK1	LAG3
AMIGO3	KCNK4	CCL15	MRPS35	MLF2
AMN	KCNS1	FSTL1	GPBP1	LEPREL1
AMOT	KHDRBS3	NDUFAF2	MRPS24	GLG1
AMPH	KIAA1128	C5orf41	ISOC2	OSBPL8
AMT	KIAA1217	C7orf60	ADCK1	TF
AMTN	KIAA1539	SMAD5OS	TM7SF3	SLC17A6
ANAPC10	LASP1	SHH	ATP2C2	PSME1
ANAPC2	LHX2	COL1A2	CTSA	JPH4
ANGPT1	LHX9	SUNC1	SFRS14	WDR76
ANK3	LMBR1	ORC5L	CNN2	MYL6
ANKLE1	LNX1	GTF2A1	ABCA7	EIF2C1
ANKRA2	LOXHD1	ARF6	BTBD1	GPATCH2
ANKRD11	LRP5	TMEM63C	TAF11	DHPS
ANKRD12	LRRC59	C10orf49	ANKS1A	NANS
ANKRD23	LUC7L2	PRKCB	ZNF76	TBC1D2
ANKRD28	LYST	LOXHD1	NTN1	SIRT1
ANKRD34A	M6PR	YIF1B	ERBB3	HNRNPH3
ANKRD35	MAP3K7IP3	TRPV3	KARS	ABLIM1
ANKRD37	MAP3K9	TTC21A	FAM107B	SCARF2
ANKRD43	MAPKAP1	GFM1	FOXJ2	SNRPD3
ANKRD49	MARK2	ASMTL	YBX1	LRP5L
ANKRD52	MARVELD3	CNBP	JMJD2A	HIRA
ANKRD53	MICALCL	IRX1	SLC9A3	PATZ1
ANKRD54	MID1	ZDHHC16	ZNRD1	SLC5A1
ANKRD55	MMP16	EXOSC1	GOLGA5	KDELR3
ANKRD58	MMP24	OR1N2	FECH	CBY1
ANKRD60	MMP26	RCAN2	PFKP	HMGXB4
ANKRD62	MRPL27	KLHL6	IDI1	MYH9
ANKZF1	MRPS14	CCL19	TNFRSF1A	TNRC6B
ANO4	MS4A8B	CCDC63	PKM2	ADSL
ANO8	MTIF3	LEP	TP53BP1	NIN
ANP32A	MUC20	AGXT2L2	PDK3	PLEK2
ANTXR1	MYH7B	DPP10	GRIPAP1	SPTLC2
AOC2	MYO10	RUVBL1	REEP1	GALNTL1
AOC3	MYST2	WDR25	TTC7A	PSMC1
AP1G2	NCBP1	SOX11	PSME4	GINS1
AP1M2	NCOA3	OR51T1	TRPC7	SLC17A9
AP2A1	NCOA6	OR51H1P	RORA	C20orf27
AP2B1	NDUFA8	OR51S1	ATP1B3	ISM1
AP2M1	NME7	RPRM	GUCY2C	CDS2
AP2S1	NPAS3	DDX10	DAPP1	RAD21L1
AP3M2	NPEPL1	PLEKHM3	SLC44A1	PLCB4
AP4M1	NR6A1	CD28	POLB	CRNKL1
APC2	NRL	C8orf30A	TESK2	PAK7
APCS	NUBPL	TSPYL5	EIF2B3	RNF125
APEH	NUP214	HOXC10	NCK2	SRPX
APEX1	OR10G2	SLC9A9	ING3	GLRA2
APEX2	ORMDL3	C11orf64	SEL1L	KIAA0564
APH1A	P2RX7	KCNIP1	CPSF1	DGKH
APLP2	PAX9	EWSR1	RDH11	KATNAL1
APOA2	PCK1	ABAT	ACTN1	TSC22D1
APOC1	PFDN4	SF3A3	EPN2	CCL22
APOE	PHB	ACTG1	ALDH3A2	LYPLA3
APOF	PHKG1	FAM169B	XRCC1	HAGHL
APOLD1	PIGS	ADARB2	CLCN4	FAM173A
APTX	PITPNC1	MKL2	SDHA	EARS2
AQP3	PITPNM3	CYP4F8	JARID1A	GGA2
AQP6	PKHD1	CYP4F3	ABCB11	TMC5
ARD1A	PMF1	FSCN2	FRY	KIAA1199
AREG	PNPLA1	KRTAP21-2	CLASP1	ATP8B4
AREGB	POLD3	TMEM72	EED	BMF
ARF5	PPARBP	OR51F1	PCDH24	SCG3
ARFIP2	PPM1D	WDR5	TSG101	SPG11
ARHGAP11A	PPP4R1L	ZNF33B	SLC24A1	SLC30A4
ARHGAP11B	PRKCA	METTL9	ZNF532	UBE2W
ARHGAP21	PRLR	ADARB1	LMAN1	GDAP1
ARHGAP26	PROCR	GRK6	IPCEF1	ADAM2
ARHGAP29	PRR11	CYP2G1P	SLC12A1	ECH1
ARHGAP4	PSMB3	GUCY2E	SRI	HNRNPL
ARHGAP6	PSMC4	CCL14	EIF4G3	KCNA7
ARHGDIB	PSMD3	CCL27	SEMA3C	LRRC68
ARHGEF12	PTPRN2	ISGF3G	C18orf55	DMPK
ARHGEF15	PTRH2	NEURL1B	CACNG4	RSHL1
ARHGEF17	PYGM	ISY1	TMEM131	SAPS1
ARHGEF9	RAB22A	OR1C1	WDR62	CASP14
ARID1A	RAD51C	BAD	DLG1	FBL
ARID1B	RAD51L1	LASP1	FMO4	DYRK1B
ARID2	RBM5	CCL18	ANKRD13A	TGFB1
ARID3C	RGMB	MPND	TRAF4	TMEM205
ARID4A	RGS22	THRAP4	NT5C2	FAM83E
ARID5A	RIMS4	ALOX5	ARHGEF1	BCAT2
ARL17	RNASEN	PSMC4	CTTNBP2	JAK3
ARL17P1	RPL19	WWTR1	GTF3C1	RPL18A
ARL2BP	RPS27	APBA2	SNRPA	SLC5A5
ARL4A	RPS6KA5	PCGF2	FAM76B	COPE
ARL4C	RPS6KB1	DGKG	FKBP6	DDX49
ARL5C	RUVBL1	CACNB1	PIK3C3	PBX4
ARL6IP1	SAMD12	LNX1	GNB1	ZNF574
ARL6IP6	SAPS3	GSDMB	HOXA9	GRIK5
ARMCX3	SDC2	DHRS9	ADCYAP1R1	GTPBP10
ARMCX6	SELL	ST6GAL1	DBC1	MPP6
ARMET	SENP5	KCNQ2	NFS1	DFNA5
ARNTL	SF3A3	B4GALT1	SCGN	HOXA13
ARPC1A	SGCE	TYK2	DNM2	STX1A
ARPC3	SH3PXD2A	GCK	RIMS1	C7orf16
ARPP-21	SLC11A2	YKT6	CNOT4	USP42
ARPP19	SLC24A3	PSMB3	HSP90AA2	RHEB
ARR3	SLC2A10	RPL19	KNTC2	POLD2
ARRDC1	SLC2A8	CSF3	CDH7	APBA1
ARRDC3	SLC35B1	C11orf51	LRP2	LIPA
ARRDC4	SLC39A1	SOX6	JMJD4	CPEB3
ARRDC5	SLCO2B1	UST	PCDHA13	ZMIZ1
ART3	SOCS7	ARMC8	PHLPP	PBLD
ARX	SORBS1	GCS1	BZW1	TSPAN14
AS3MT	SOX11	NID1	FAM135A	LGI1
ASAH1	SPATA20	PRDX6	LYRM2	DRG2
ASB10	SPATA3	SENP5	MYST3	SUPT6H
ASB11	SPO11	CEP110	TNPO1	SLAIN2
ASB13	SPOP	FBXW2	CYLD	KIAA1211
ASB14	ST6GAL1	NEK6	ZNF446	GRPEL1
ASB15	STAC2	NDUFA8	RPS5	FRG1
ASB7	STAMBPL1	JMJD1B	FAT1	GALNT7
ASB9	STON2	C1orf61	YTHDC1	FBXW7
ASCC2	STXBP4	RPL23	ZMPSTE24	CLNK
ASCL1	SULT2B1	TBC1D20	KIAA1467	WHSC1
ASCL2	TAC4	THRA	WBP11	LRP2BP
ASCL5	TAGLN3	ADCY4	APOB	UGDH
ASF1B	TEX14	TTLL9	GCKR	ELP4
ASNA1	THEM4	F12	CAD	DNAJC4
ASPM	THRAP4	HSD17B7	CD59	DTX4
ASPSCR1	TIAM1	HRASLS2	USP40	RNF141
ASS1	TIGD3	MEIS2	MAST2	SLC1A2
ASTN1	TM9SF4	CFHR5	EIF2AK1	CD5
ASTN2	TMEM100	HNF1A	HSD17B2	AMBRA1
ASXL3	TMEM49	SLC2A8	CXorf15	AIP
ASZ1	TMEM55A	PARP6	ALG9	HPS5
ATCAY	TMEM92	BMP2K	FTL	GTF2H1
ATF2	TRAF5	IGF1R	BAX	PTPN5
ATF4	TRPC4AP	ERBB2	NLK	MLEC
ATF6B	TSPYL5	POU2F1	GNAO1	ATP5B
ATF7	TTC21A	RAB13	ADD1	SYT10
ATG2A	TTF1	FBXO38	SF3B2	PPM1H
ATG7	TTLL11	NR6A1	KLHDC5	GPN3
ATG9A	TTLL5	DUSP15	PIR	AKAP3
ATL3	TUB	SPOCK1	PTPN4	OAS3
ATM	TUBD1	ABCA9	PDRG1	DDX55
ATOH1	UBE2Z	ABCA10	DOCK9	TIMELESS
ATOX1	UBR2	ARSE	RBBP9	CHD4
ATP13A3	UNC45B	PRAC	SIRT4	GNPTAB
ATP1A3	WDR25	HOXB13	RPH3A	ENO2
ATP1B1	WDR5	PERLD1	TRMT6	RFX4
ATP1B4	WDR51B	KCNV1	TBX5	SFRS9
ATP2A2	WFDC5	TMEM74	ERP29	TTRAP
ATP2C1	WISP2	ZMAT4	KCNH4	RSPH4A
ATP5G1	XYLT2	PTCHD1	GANAB	RNGTT
ATP5G2	ZBTB16	TUB	C14orf118	SERINC1
ATP5G3	ZDHHC16	MS4A8B	LTBP4	HDDC2
ATP5J	ZNF215	CRKRS	SLC9A1	HINT3
ATP5L	ZNF217	MMP26	DNAJB11	FANCE
ATP5S	ZNF33B	SYT9	THPO	SLC26A8
ATP6AP1	ZNF595	DCDC5	CHRD	BZRPL1
ATP6V0A1	ZNF704	ORMDL3	RAB11FIP3	SIM1
ATP6V0B	ZNF718	FRG2C	LAMB4	THEM2
ATP6V0C	A2BP1	GOLGB1	NRCAM	KIAA1244
ATP6V0E2	AAAS	GPR137	LAMB1	BYSL
ATP6V1A	AADACL1	SPATA3	WDR7	GUCA1B
ATP6V1E1	ABCA7	CADM2	TXNL1	SLC29A1
ATP6V1F	ABCD2	OR4K5	ITGA6	RAD1
ATP7A	ABHD14A	MUC20	RAPGEF4	BXDC2
ATPGD1	ABHD14B	CHD9	ZAK	SLC12A7
ATRIP	ACCN1	STAP2	SMPX	STC2
ATRX	ACOT8	SEPW1	MYO15A	ZNF346
ATXN1L	ACSBG1	KCNK4	ALKBH5	HGD
ATXN2L	ACTL6A	NDN	CPA1	ACAD11
ATXN3	ACTR1A	BAGE2	ESR1	OGG1
ATXN7L3	ACTR8	CLEC17A	C14orf10	PCCB
AUP1	ADAM10	VSIG6	C14orf94	TFDP2
AURKA	ADAMTS18	LIN54	CEBPE	KAT2B
AURKB	ADAMTS6	PIK3R4	TOX4	BCHE
AUTS2	ADCK4	CTNND1	TGM1	LRRC31
AVPI1	ADCY6	C17orf98	DAZL	HES1
AVPR1B	AFF3	C11orf20	RFFL	HYAL1
AXIN2	AFG3L1	CFTR	ECHDC1	FXR1
B3GNT1	AGXT	CD99	SEC22C	SCAP
B3GNT7	AKAP9	HECW1	OR1I1	AADAC
B3GNT9	AKR7A2	BZRAP1	CDC6	TTC31
B3GNTL1	ALOXE3	MAP3K9	CBX5	IGFBP5
B4GALNT1	ANAPC10	UBE3C	FMO2	FHL2
B4GALT1	ANKRD11	POMT2	PSMD5	HDLBP
B9D1	ANKRD43	RALBP1	CRAT	DARS
BAD	ANKZF1	AQR	CRTAC1	SLC1A4
BAG5	ANP32A	UBR2	BAMBI	SOS1
BAHCC1	ANTXR1	PHF20	MYO3A	SCP2
BAHD1	AP2S1	HOXC8	HIVEP1	MRPL37
BAMBI	AP4M1	C6	SRPK1	RHOU
BANF2	APEX1	MYO16	BRPF3	C1orf21
BARHL1	APEX2	CTNNA1	HSP90AB1	TTF2
BARHL2	APLP2	SCML1	CDC5L	TSNAX
BARX2	APOA2	CBLN4	ZNF184	TBCE
BASE	APOF	FGF10	DSP	MTR
BAZ1A	APTX	GPATCH1	TMED1	ETV3
BAZ2B	AQP3	AMPH	PSMD8	RGS4
BBS10	AQP6	CADPS2	BCL7C	KLHL12
BBX	ARL2BP	FYB	CRKL	RAB7L1
BCAR3	ARNTL	SEMA5B	TBC1D10A	TXNIP
BCAS3	ARR3	PIGS	CYTSA	PIK3R3
BCAT2	ARX	GSTZ1	MFNG	PROX1
BCKDHA	ASCL1	DICER1	ADRBK2	FAM62B
BCKDK	ASNA1	PCK2	PLA2G3	COLEC11
BCL11A	ATG9A	BRMS1L	LGALS2	STAG1
BCL2L1	ATP1A3	NFATC4	GGA1	MLL
BCL2L11	ATP6V0E2	PFDN4	LGALS1	CTGF
BCL2L13	AURKB	CSNK2A1	PIK3IP1	PKD2
BCL6	AVPR1B	LAMA1	PISD	UCHL3
BCL7C	B3GNT1	AKAP8	DEPDC5	RAD23B
BCL9L	B3GNT7	ATP6V0A4	POLDIP3	CTNNAL1
BCOR	BAG5	LMBR1	UNC84B	WDR34
BDNF	BARHL1	HOXA3	DNAL4	PHF19
BECN1	BBX	NRF1	ARFGAP3	YLPM1
BEND3	BCKDHA	CHCHD3	TOM1	LTBP2
BEND4	BCKDK	PRKAG2	RPL3	SUPT7L
BEND6	BCL6	DNTT	SMCR7L	ATAD2B
BEST1	BCL7C	RASSF4	SGSM3	EPCAM
BEST4	BDNF	KIAA1128	SLC25A17	IDE
BFAR	BICD2	2011-09-04	KCTD17	PPP1R3C
BFSP2	BLNK	MTMR4	RANGAP1	GOT1
BHLHA9	BLOC1S1	UNC119	ZC3H7B	PLXDC2
BHLHE23	BRCA1	PEX7	ABHD4	ENOX1
BICC1	BRCA2	SLC16A10	SDR39U1	FAM53C
BICD2	BRD2	CLIC5	RBM23	PAIP2
BIN2	BRD8	HMGCS1	PRMT5	TMPO
BLID	BRMS1	TANC1	COCH	DUSP4
BLK	BSN	MLPH	SOS2	PAPD5
BLNK	BTG2	VAMP4	CNIH	ECHDC2
BLOC1S1	BTK	TTLL5	ATP6V1D	LHX4
BLOC1S3	BZRPL1	KIAA1217	PSMA3	KHDRBS1
BMF	C10orf32	IQSEC3	KIAA0586	POLR3GL
BMP2K	C10orf35	KIAA1045	DAAM1	TMEM156
BMS1P4	C10orf62	CNTFR	RIN3	LIAS
BNC2	C11orf10	TRIM24	ITPK1	COPA
BNIP3	C11orf48	MC3R	PPM1A	ZC3H7A
BNIP3L	C12orf40	SNRPC	C14orf145	OCM
BOLA1	C12orf49	DNAH8	SLC10A1	RAMP3
BOLA2	C12orf53	GLO1	EIF5	SPINK4
BOLA2B	C12orf57	TWSG1	SMEK1	CALD1
BPNT1	C14orf1	STK33	C14orf93	SRGN
BRCA1	C14orf153	C19orf57	PSMB5	BICC1
BRCA2	C14orf178	CC2D1A	ACIN1	CISD1
BRD2	C15orf29	CHRM3	DHRS2	IFT81
BRD8	C16orf46	ATP13A3	CPNE6	ACADS
BRIP1	C16orf53	MICALCL	TM9SF1	RNF11
BRMS1	C17orf39	NAPG	CHMP4A	SSPN
BRMS1L	C17orf81	RNFT2	GMPR2	ZC3H13
BRP44	C18orf10	TES	PNN	NR4A1
BRP44L	C19orf23	TOR1B	RABGGTA	STIL
BRWD3	C19orf40	DERL1	ABHD12	C6orf66
BSCL2	C19orf50	DNAJC13	R3HDML	B9D2
BSN	C19orf51	CXCL9	TPD52L2	PFKFB2
BTBD3	C1orf102	NPEPPS	PRPF6	ACSL3
BTBD8	C1orf138	CCDC45	NTSR1	SNAI1
BTD	C1orf147	CARM1	BIRC7	PEPD
BTG1	C1orf189	MED12L	ARFRP1	CEACAM8
BTG2	C1orf2	UGT3A1	TRIB3	F13A1
BTK	C1orf201	GFOD1	C20orf54	TRFP
BUB1	C1orf54	SCML4	MYLK2	COL21A1
BUB3	C1orf69	PTGES2	SEC23B	OPN5
BZRAP1	C1orf84	LCN2	XKR7	AHNAK
BZRPL1	C1QL4	CRIM1	C20orf160	C3orf32
C10orf118	C20orf112	C14orf24	HCK	ABCC4
C10orf122	C20orf117	NUBPL	JAG1	SRMS
C10orf140	C20orf118	RNF144A	DNTTIP1	SLC2A4RG
C10orf18	C20orf134	BICD1	TNNC2	POLR1B
C10orf2	C20orf144	PTPRK	ACOT8	PANK2
C10orf27	C20orf165	MSI2	BRUNOL4	TGM3
C10orf32	C20orf3	ANKH	ZNF516	C20orf91
C10orf35	C20orf4	CDH12	ADNP2	NAPB
C10orf62	C20orf96	PITPNC1	VAPA	PSMF1
C10orf75	C21orf58	ABCA6	METTL4	CSTL1
C10orf78	C22orf31	TNIK	NOL4	STK35
C10orf84	C22orf32	SLC7A7	MIB1	C20orf29
C10orf90	C2orf42	WIF1	POLA1	SNRPB2
C10orf95	C2orf7	TIAM1	BMX	C20orf72
C11orf10	C3orf18	MMP14	RBBP7	TCF15
C11orf20	C3orf62	MAP3K7IP3	SCML2	OTOR
C11orf30	C4A	SVOPL	PQBP1	NCLN
C11orf35	C5orf32	CHCHD6	TNFSF13B	C20orf114
C11orf48	C6orf134	PGLYRP2	STK24	NR1D1
C11orf49	C6orf97	SLC9A11	PHKB	PRDX5
C11orf66	C7orf16	LMBRD2	LYRM1	FLRT1
C11orf82	C9orf127	ANKRD33B	PLLP	TRAP1
C11orf83	C9orf6	DCBLD1	PARD6A	YEATS4
C11orf86	C9orf95	TBX20	C16orf57	FBXL16
C11orf9	C9orf97	SLC30A8	VAC14	RASL11B
C11orf92	CA1	MED30	TMCO7	DOCK4
C12orf24	CABP1	WDR88	WDR59	TTBK2
C12orf30	CALD1	IDH3A	MTHFSD	ELL3
C12orf32	CAMKK1	SLFN5	SLC7A5	NARG2
C12orf35	CAND1	CDKN2AIP	UBE2I	MTUS1
C12orf39	CASQ1	OR10G2	ZP2	KLK10
C12orf4	CATSPER2	IL1RAPL1	EEF2K	KLK8
C12orf40	CBX6	MUC3B	GSPT1	DOCK6
C12orf41	CBX8	YWHAG	RBL2	KIF1A
C12orf48	CC2D1B	POLH	RPGRIP1L	PGLS
C12orf49	CCDC103	PKHD1	SYT7	MLLT4
C12orf5	CCDC108	GIMAP8	AQP9	EPO
C12orf53	CCDC115	OR2AT4	IQCH	ZBTB46
C12orf57	CCDC123	MRPL52	CSK	CHMP2A
C12orf65	CCDC34	PHOSPHO1	TRIP4	UBE2MP1
C12orf72	CCDC42	C9orf131	RAB11A	CCDC62
C12orf75	CCDC58	RGMB	FAH	C12orf65
C13orf26	CCDC66	BASP1	EHD4	CASZ1
C13orf34	CCDC68	C18orf19	GABPB1	C20orf70
C13orf36	CCDC72	OR2G3	DMXL2	COX4I2
C13orf37	CCDC80	TMTC2	RP1	GINS2
C14orf1	CCDC96	GRM8	CA2	CAP1
C14orf143	CCNA1	PNPLA1	EYA1	RFTN1
C14orf153	CCNB1	HOXC9	RAB2	ZFYVE20
C14orf166	CCT7	ZBTB20	EIF3E	STARD3
C14orf176	CD3EAP	CALN1	TTC35	PPP1R1B
C14orf178	CD40	ZFP36L1	WISP1	CHD1L
C14orf179	CD52	MAGI2	IL7	FMO5
C14orf19	CD59	LIN28B	GML	ZSCAN5A
C14orf2	CD68	PSMD12	TSTA3	CHSY1
C14orf23	CDC23	SLC2A10	PYCRL	LGALS3
C14orf4	CDC6	HOXA4	SQLE	DNAJB1
C14orf53	CDC7	HELZ	SH2D4A	EMILIN2
C14orf68	CDCA3	GDF5OS	GSR	TRIM5
C14orf79	CDH1	TBC1D8	TUSC3	TRIM22
C14orf80	CDH22	FAM138D	KLHDC4	PTCD3
C14orf86	CDK4	SNURF	LIN7B	IMMT
C15orf17	CDK7	C14orf181	TBC1D17	MRPL35
C15orf23	CDV3	OR4E2	MED25	CARD6
C15orf26	CDX1	DPM1	FAM32A	EEFSEC
C15orf29	CEBPE	SCYL3	OLFM2	SDF2
C15orf43	CENPT	CFH	ZNF550	TERF2
C15orf57	CHCHD4	CDC27	ILVBL	PCNA
C15orf58	CHD3	KIAA1539	SYDE1	PTPRA
C15orf59	CHDH	PDK2	ANKRD27	BCAN
C15orf60	CHMP4A	ITGA3	ATP5SL	ACY3
C15orf61	CHP	AP1GBP1	RPS19P3	INADL
C15orf62	CHRM4	SPATA20	CEACAM5	KANK4
C16orf38	CHRNB1	CACNA1G	GRWD1	DCAMKL1
C16orf46	CHUK	SELE	GRIN2D	KL
C16orf48	CIC	FMO3	SYNGR4	HSPBP1
C16orf53	CIRBP	SPAG9	PLA2G4C	LGALS12
C16orf63	CITED4	FMO1	CABP5	MORC2
C16orf72	CKAP2	RNF216	PLEKHA4	LYVE1
C16orf75	CKS1B	RABGAP1	TNPO2	RRAS2
C16orf79	CKS2	POLA2	LILRB5	CATSPERB
C16orf82	CLASP1	XYLT2	ARMC6	MRO
C16orf86	CLCN2	ZFP64	MAG	CAMK1
C16orf92	CLDN7	PLEKHB1	C19orf61	LPIN1
C16orf93	CLDND2	C20orf43	TFPI2	CDC73
C17orf101	CLEC3B	RB1CC1	BET1	CFHR2
C17orf28	CLK3	TOMM34	TWISTNB	KIAA1468
C17orf39	CLK4	BCLAF1	PON3	CYP2J2
C17orf45	CLSPN	AGA	PTN	STATIP1
C17orf50	CLSTN3	TRIO	LFNG	TIMM10
C17orf59	CLTA	RAI14	C7orf27	DZIP1
C17orf61	CNIH3	STAU2	IQCE	PHGDHL1
C17orf62	CNTD1	C20orf175	C7orf58	ARGLU1
C17orf63	CNTNAP5	TDP1	ABHD11	UBQLN1
C17orf65	COL5A1	TG	CRHR2	CCDC64
C17orf81	COL5A3	ARHGAP6	GHRHR	PNPLA8
C17orf82	COPS3	EPN3	HSPB1	EHF
C17orf88	COPZ2	SDCCAG8	AP1S1	PRPH
C17orf91	COQ6	ATP9A	C1GALT1	KRT85
C17orf93	CORO2B	SPO11	ZNF862	PPP1R1A
C17orf95	CPEB4	FAM168A	RARRES2	GEFT
C17orf98	CPLX2	MLL3	C7orf36	PCNXL2
C18orf10	CPSF4	RC3H2	C7orf42	STX6
C18orf45	CREB3	ATP2B4	STAG3L4	REV1
C18orf62	CRYZL1	TMEM49	WBSCR1	TSGA10
C19orf23	CS	APPBP2	CORO2A	STAB2
C19orf24	CSAD	DLX3	AKNA	APPL2
C19orf28	CTBP2	WISP2	AK1	PWP1
C19orf39	CTF1	NGFR	FUBP3	IL6
C19orf40	CUTA	HIPK2	PDLIM1	ZDHHC4
C19orf46	CXorf15	BCAS1	DNMBP	NACAD
C19orf47	CXXC4	ASPM	ERLIN1	ZFHX2
C19orf50	CYB561	SYT1	DDX50	IREB2
C19orf51	CYB561D2	HEATR6	MAPK8	CCDC44
C19orf54	CYB5B	PRR11	C10orf54	KCTD3
C19orf57	CYB5D1	PYGM	BMPR1A	STAM
C19orf6	CYGB	PTPN21	PEO1	SLC31A2
C19orf72	DCDC2	RHOBTB1	LZTS2	TLR4
C19orf73	DCLRE1A	MARK2	SFXN3	DPM2
C1QL4	DCP2	NLE1	KAZALD1	KIAA0319
C1QTNF6	DCTN4	KIFAP3	GBF1	TPMT
C1QTNF7	DDR1	KLHL20	ANKRD26	FGFBP1
C1S	DDX23	POLD3	ACBD5	SORL1
C1orf102	DDX4	ADCY2	LARP5	MMP13
C1orf105	DEAF1	CBFA2T2	MAP3K8	SMAD6
C1orf113	DGKD	ITCH	TFAM	PLCB2
C1orf122	DGKZ	TP53INP2	CCNY	TMEM62
C1orf138	DHCR24	MYH7B	PPIF	SMEK2
C1orf147	DHX15	SLC1A3	NUFIP2	ARL3
C1orf182	DHX36	LRRC16A	DHRS11	ENTPD1
C1orf183	DLAT	WDR70	CASC3	FAM149B1
C1orf189	DLL3	PGR	RECQL5	RPS24
C1orf190	DNAJB11	AMACR	GALK1	SSB
C1orf199	DNAJB5	KCNK2	INTS2	HECW2
C1orf2	DNAJB9	XPO1	NUP88	DIRC2
C1orf201	DND1	SNX10	SLC6A4	USP8
C1orf204	DNM2	UIMC1	BLMH	APH1B
C1orf213	DOM3Z	PHACTR3	CPD	FAM13A
C1orf227	DPH1	TFAP2C	GOSR1	RASGEF1B
C1orf230	DTL	AURKA	UTP6	SEC31A
C1orf27	DTX3	CASS4	CYTH1	EGF
C1orf51	DUS2L	SULT2B1	PSMD11	C22orf13
C1orf54	DUSP19	EDEM2	ACCN1	TMEM117
C1orf61	DYNC1H1	TPX2	PEX12	NDUFA9
C1orf68	E2F3	ATRN	ALOX12	SLC7A1
C1orf69	E2F4	C20orf26	SLC16A6	SLC39A5
C1orf70	EAF2	DHX32	PRKAR1A	TARBP2
C1orf71	EBP	PITPNM2	TNFAIP1	NPFF
C1orf74	EBPL	G2E3	TMEM97	OBFC2B
C1orf84	ECE2	SUPT16H	CDR2L	LASS5
C1orf85	EFTUD2	C1orf9	FOXN1	CSAD
C1orf87	EHF	SORBS1	ALDOC	ZNF740
C1orf9	EIF2AK3	PCSK5	PHF12	DENR
C20orf11	EIF2B4	TTC28	MANBA	DIAPH3
C20orf112	EIF5B	KCNK10	MAPK10	RBM26
C20orf117	ELAVL4	ZC3H14	CPE	MBNL2
C20orf118	ELOF1	RPS6KA5	SH3D19	GPR65
C20orf123	ELOVL5	ARHGAP5	OSBP	PTGR2
C20orf132	EML2	KIAA0391	FOLR1	MFAP1
C20orf134	EML4	PSMA6	UBE4A	SERF2
C20orf144	EN2	NFKBIA	RPS13P2	SRP14P1
C20orf149	ENSA	GSS	EXPH5	UBE2Q2
C20orf165	EPB41L1	TRPC4AP	VWF	ETFA
C20orf173	EPB41L4B	PROCR	PPFIBP1	ULK3
C20orf194	EPB41L5	UQCC	ACCN2	SCAMP2
C20orf24	EPB42	ZMYND8	CAPRIN2	ABHD2
C20orf3	EPDR1	HNF4A	CSRNP2	ZNF710
C20orf30	EPHA7	NFATC2	CAMKK2	NUDT7
C20orf4	EPM2AIP1	RIMS4	KRT18P19	SGSM2
C20orf79	EPOR	PABPC1L	SLC6A12	SLC39A6
C20orf94	ERAL1	STK4	ITFG2	ARHGDIA
C20orf96	ESAM	SALL4	PRMT8	ZCCHC2
C21orf34	ESPL1	ADNP	PARP11	PNMT
C21orf58	ESRRA	DOK5	SH2B3	ARL5C
C21orf90	ETF1	CSTF1	MANSC1	SH3GL1
C21orf96	ETFB	BMP7	DUSP16	BCKDHA
C22orf31	ETV1	RAE1	ALDH2	HUNK
C22orf32	ETV4	TM9SF4	GPRC5D	ITGB3BP
C22orf40	ETV5	MAP1LC3A	GSG1	SERBP1
C2CD2L	EVI1	CDC91L1	ART4	MOBKL2C
C2orf24	EXOC3L	LPIN2	MGP	CREG1
C2orf27A	EXOSC10	SMCHD1	RASAL1	TMCO1
C2orf42	EXOSC5	CEP192	C12orf49	PRCC
C2orf7	FADS2	RNMT	VDR	LYPLAL1
C2orf71	FAM122C	ANKRD12	COPZ1	ANXA9
C2orf76	FAM126B	TBL1X	MDM1	LASS2
C2orf80	FAM40A	MID1	PTPN6	KCNH1
C2orf81	FAM40B	XYLT1	LPCAT3	DTL
C2orf86	FAM46C	IMPAD1	SLCO1B3	INTS7
C3orf18	FAM50A	NCALD	SUDS3	KCNN3
C3orf43	FAM5B	ATP4A	PRKAB1	PKLR
C3orf50	FAM73B	CDK6	KIAA0528	ACP1
C3orf51	FASTKD5	DNAH11	RAB35	NVL
C3orf54	FBXL18	HIBADH	COX6A1	EPHX1
C3orf62	FBXL8	CPVL	GATC	GDF7
C3orf64	FBXO24	CHN2	FRK	ATP6V1C2
C3orf67	FBXW7	COBL	RWDD1	NAT8
C3orf75	FDXR	PLEKHA8	GCNT2	NPHP1
C4A	FGF13	CHCHD2	NEDD9	AFF3
C4orf19	FGF5	PHF14	C6orf204	SCRN3
C4orf22	FKBPL	POU6F2	MCM9	SPAG16
C4orf23	FLJ25006	AHR	FAM184A	STK11IP
C4orf33	FLJ37543	GLI3	TPD52L1	EAF1
C4orf43	FLJ40125	PSMA2	FAM65B	LIMD1
C5orf23	FLJ40606	MRPL32	OPRM1	PLCXD2
C5orf32	FLJ46838	C5	KCTD20	RABL3
C5orf33	FN1	TBC1D13	STK38	TMEM108
C5orf40	FOXA3	SETX	SFRS3	AADACL1
C5orf41	FRMPD1	SH3PXD2A	RNF8	SPATA16
C5orf42	FSCN3	SORCS1	PHACTR1	STXBP5L
C5orf52	FUNDC1	CCDC6	ICK	MUC4
C5orf55	FXC1	TADA2L	FBXO9	ANK2
C6orf130	FXYD1	AATF	MDN1	METTL14
C6orf134	FXYD5	MLLT6	C6orf64	GLRA3
C6orf136	FXYD7	CCDC49	CAP2	RPL37
C6orf154	FZD9	FBXL20	BAG2	ARHGAP26
C6orf155	GABBR1	RGS9	FBXL4	TRIM41
C6orf201	GADD45G	RAD51C	ASCC3	TNFRSF21
C6orf222	GALNAC4S-6ST	TRIM37	CRSP3	CYP39A1
C6orf25	GALNTL1	DHX40	GPLD1	SLC2A12
C6orf48	GAN	TUBD1	ALDH5A1	ZMYM4
C6orf97	GART	RPS6KB1	SMAP1	C7orf28B
C7orf16	GAS2L2	MED13	C6orf62	C7orf26
C7orf26	GATA2	HOXB6	GMNN	GIGYF1
C7orf60	GATAD2B	HNF1B	SOBP	AGBL3
C8orf38	GBA	ABI3	NR2E1	SHROOM2
C8orf44	GBA2	DLX4	HBS1L	SH3KBP1
C9orf106	GCA	PPP1R9B	TRIM38	LACTB2
C9orf114	GCDH	COL1A1	TAPBP	ZNF7
C9orf119	GCNT2	SGCA	PHF1	CRB2
C9orf127	GDAP1L1	MRPL27	CUTA	SURF4
C9orf135	GDPD4	LRRC59	MDFI	SURF1
C9orf139	GGT2	ABCC3	CCND3	SURF2
C9orf147	GJA3	HLF	KIAA0240	MED22
C9orf163	GJB5	MMD	MRPL2	ASB6
C9orf169	GLB1L	SUV420H1	PTK7	POLR3A
C9orf23	GLDC	SAPS3	VEGF	CYP17A1
C9orf24	GLI1	NRXN2	HIST1H3F	INA
C9orf4	GLRA3	CPT1A	PRPF4B	SLC5A12
C9orf6	GOLGA8G	ARHGEF17	FAM46A	IMMP1L
C9orf61	GOLT1B	KIAA1377	C7	DGKZ
C9orf62	GPR180	CHKA	MRPS30	EIF3M
C9orf75	GPR37L1	SLC11A2	HSPA9B	SLC43A1
C9orf84	GRHL2	SLC38A1	PFDN1	PTPRJ
C9orf85	GRHL3	TBC1D30	COL4A3BP	CUGBP1
C9orf95	GTF2H4	MAN1A1	CLINT1	ATM
C9orf97	GTF2IRD2B	GHR	THBS4	P4HA3
CA1	GUCA2A	NNT	IL12B	TMEM138
CA11	GYLTL1B	RNASEN	NPR3	ZP1
CA2	H1F0	PRLR	TARS	NUDT22
CA4	HAND2	ERGIC1	LNPEP	MMP3
CAB39L	HAPLN2	LGALS8	WWC1	SEC24D
CABC1	HBEGF	AKT3	TCERG1	TMEM86A
CABLES2	HCRTR1	IGSF21	CPEB4	IPMK
CABP1	HDAC3	APH1A	TBCCD1	TWF1
CABP4	HEMK1	ATF6	KPNA1	ATP6V1G3
CACNA1B	HIST1H2AB	SPCS2	ACAP2	SCLT1
CACNA1E	HIST1H2AC	ARMC2	BBX	C4orf33
CACNA1F	HIST1H2AH	STBD1	SLC41A3	DRD3
CACNA1G	HIST1H2BB	CCNI	ATP6V1A	MLF1IP
CACNA1S	HIST1H2BC	HEATR1	KLHL18	SLC25A4
CACNA2D2	HIST1H2BH	RAB14	CCDC48	SACS
CACNB3	HIST1H2BK	MAPKAP1	NEK11	LIX1L
CACNB4	HIST1H3B	DENND1A	VIPR1	AP1S3
CACNG5	HIST1H3C	GNA13	NKTR	TMEM178
CACNG6	HIST1H3F	HOXB8	CLCN2	GRID2
CAGE1	HIST2H3A	HOXB5	FOXP1	C11orf46
CALD1	HIST2H3C	HOXB7	DGUOK	NMT2
CALM1	HIST2H4A	HOXB3	TP53I3	NSUN6
CALM2	HIVEP3	HOXB1	STAM2	PANK1
CALM3	HK2	MRPS14	OTOF	BMP3
CALR	HLA-DMB	SPOP	GPD2	GGPS1
CALU	HLA-DQB2	SLC35B1	ACVR1	IFLTD1
CAMK2A	HM13	TEX14	GTF3C2	JAKMIP1
CAMKK1	HMGB2	FAM117A	ITGB6	MR1
CAMKK2	HMGCR	FMOD	SNX17	TEKT5
CAMTA1	HMMR	BBS9	ASB3	CAST
CAND1	HMX2	NXPH1	CLIP4	MERTK
CAPN1	HOXA10	DNAI1	SPTBN1	KIAA1012
CAPN3	HOXA7	CCDC91	RTN4	INO80C
CAPNS1	HOXC5	WWP1	TACR1	GTF2E1
CAPSL	HOXC6	GCNT7	CCDC88A	ZDHHC7
CAPZB	HOXD1	CTCFL	EFEMP1	CEBPG
CASC3	HOXD10	HMGB1L1	FN1	CACNA2D1
CASKIN1	HOXD12	C20orf108	STAT1	ABCA5
CASKIN2	HPD	PI3	USP34	ENAH
CASP2	HPX	C20orf106	KCNJ13	PDLIM3
CASQ1	HRC	TTPAL	EHBP1	SORBS2
CASS4	HSD17B12	PREX1	VPS24	TCEB1
CAT	HSD17B8	KCNS1	IL1R1	LY96
CATSPER2	HSFX1	NCOA3	ID2	C21orf91
CATSPER2P1	HSP90B1	SEMG2	TAF1B	ADAMTS1
CATSPER4	HSPA5	VAPB	ODC1	ADAMTS5
CATSPERB	HTR1B	ARFGEF2	PLEKHB2	ACSS1
CBFA2T2	HYAL3	CSE1L	RAB3GAP1	FBXL18
CBLB	HYOU1	UBE2V1	AAK1	MARCKS
CBLN1	ICAM3	RAB22A	TRAK2	OR4K1
CBLN2	IGFBP6	PTGIS	ARID3A	MARVELD1
CBLN4	IGSF2	STAU1	VAX2	GPR78
CBR1	IKBKAP	STX16	EPHA4	LARP1
CBR3	IL11RA	PPP4R1L	TNR	FMN2
CBS	IL23A	PMEPA1	PAPPA2	GNAQ
CBX1	IL2RG	ANKRD60	LRRC42	ADAMTS3
CBX3	IL6ST	DDX27	KIAA1324	SFXN2
CBX5	ILF2	SEMG1	RAP1A	FUT6
CBX6	ILK	C20orf85	S100PBP	PHKG2
CBX8	ILVBL	BCAS4	SCAMP3	BUB1B
CC2D1B	IMP4	KCNK15	SFPQ	TATDN2
CCBP2	INTS7	PCK1	C1orf26	ZFYVE9
CCDC102A	IQCB1	ZBP1	KIAA2013	ATP2B2
CCDC103	IQCD	TTF1	TFAP2E	RBPMS
CCDC104	IRF1	DDX31	MAP7D1	C8A
CCDC108	IRS4	PPARBP	C1orf109	SYN2
CCDC113	IRX3	GDF5	SIPA1L2	CDCP2
CCDC115	ISG20	MMP24	RLF	TMED6
CCDC116	ISL2	DYNLRB1	CD48	ST3GAL2
CCDC123	ITGA5	C20orf173	ERI3	FUK
CCDC127	ITGA7	ERGIC3	C1orf114	KIT
CCDC130	ITIH4	FAM83C	DPH5	RNF111
CCDC132	ITPKC	CEP250	FASLG	CCNB2
CCDC134	ITSN1	EIF6	TNFSF4	FAM81A
CCDC138	IWS1	NUP214	C1orf107	CREB3L1
CCDC140	JMJD1C	KIAA1147	SERPINC1	PSMG3
CCDC148	KBTBD8	SNRPN	MAN1C1	AP3S2
CCDC149	KCNA1	PARP2	NSL1	MRPL17
CCDC21	KCND3	HEATR5A	SLC5A9	GRHL3
CCDC22	KCNE4	NRL	ZNF541	EYA3
CCDC24	KCNH7	BAT2L	SLC8A2	MRAS
CCDC25	KCNK7	GGT7	FASTKD2	WASF2
CCDC27	KCNN3	ACSS2	ZNF271	CDC25C
CCDC34	KHSRP	KHDRBS3	B4GALT6	MITD1
CCDC39	KIAA0323	ACACA	C1orf54	POM121L2
CCDC42	KIAA1161	SEC61G	FILIP1	TMED4
CCDC45	KIAA1279	LANCL2	HMGN3	MPZ
CCDC51	KIAA1328	VPS13B	UBE2CBP	CACHD1
CCDC56	KIAA1522	RGS22	PHF3	SYNJ1
CCDC58	KIF20A	PCBD2	AKAP7	IFNGR2
CCDC61	KIF21B	RHBG	MYB	CLDN14
CCDC66	KIF4A	RBM38	SGK1	HLCS
CCDC68	KLF1	SERINC3	FBXL5	PTMS
CCDC72	KLHDC7A	MACROD1	RAB3GAP2	ADIPOR1
CCDC74B	KLHL14	RTN3	C1orf198	UROC1
CCDC80	KLK6	DPF2	PPP2R4	KIAA0494
CCDC85C	KRT15	GRHL1	PPP6C	LRRC36
CCDC87	KRT19	CFHR4	VPS4B	ABCG1
CCDC89	KRT23	CRB1	NEK9	HIPK4
CCDC96	KRT81	DAGLA	KIAA0317	BRSK1
CCNA1	KRTCAP2	PHF21A	ABCD4	ZBTB7B
CCNB1	KY	ZNF670	ATL2	IL6R
CCNB2	L3MBTL2	GPNMB	C10orf76	FDPS
CCND3	LDB1	DGKB	DUSP1	RUSC1
CCNE2	LENEP	NKX2-8	LRP11	NFKBIL2
CCNF	LEO1	CALCOCO2	C6orf97	ITGA5
CCNG2	LGI4	RSAD1	PCDHB14	RACGAP1P
CCNL1	LGR4	MYCBPAP	ENY2	KRT82
CCNYL1	LMAN2L	CHAD	EPC1	CYBASC3
CCNYL3	LMO4	MYST2	CCDC77	RPS6KA4
CCRL1	LOC148696	RPS6KC1	MYOT	TPCN2
CCT3	LOC400464	DAB2IP	EPX	CMPK1
CCT6P1	LOC401431	GARNL3	AKAP1	PPAP2B
CCT7	LOC401589	LMX1B	COIL	GMEB1
CD151	LOC440925	ENPP2	SCPEP1	TM2D1
CD163	LOC441046	MYC	DYNLL2	FUBP1
CD164L2	LRCH4	FCHSD2	KIAA0922	NLRP3
CD226	LRG1	SLCO2B1	PLBD1	PEX19
CD248	LRP4	SLCO5A1	C1orf25	NCSTN
CD2BP2	LRRC28	TRPC6	CSTA	KLHDC8A
CD3EAP	LRRC29	C11orf70	NAT13	SGK493
CD40	LRRC4C	YAP1	KIF18A	MAPKAPK2
CD48	LRRN1	2011-09-11	CRY2	ZSWIM2
CD52	LRRN3	SCARB2	TNFSF10	ALMS1P
CD59	LRRTM1	CCNG2	ACVR2A	SMC6
CD63	LRTM1	USO1	POLK	PGDS
CD68	LSMD1	CDKL2	LY9	RNF149
CD69	LSP1	SHROOM3	RBBP6	GABRB1
CD74	LST1	WDR51B	C10orf57	C1orf106
CDAN1	LTB	TTC6	KLHL7	LRRC58
CDC14A	LYPD4	FRMD6	WIPF3	TMEM183A
CDC14C	M6PRBP1	STON2	FAM126A	SERPINI1
CDC2	MAB21L2	JDP2	HOXA7	PPP4R2
CDC20	MADD	NCOA2	FKBP9	PTPN13
CDC23	MAGEE2	DDX52	ARL4A	GMPS
CDC25A	MAGOH	UNC45B	POLM	SLMAP
CDC25C	MAP1S	PCTP	TWIST1	RPL9
CDC2L6	MAP2K1	TOM1L1	EGR2	RBM47
CDC42EP4	MAP3K11	KIF2B	P4HA1	TM4SF18
CDC45L	MAP3K14	TOB1	VPS26A	SLC4A1AP
CDC6	MAPK9	SKAP1	RBM19	ZDHHC3
CDC7	MAPRE1	CLTC	BHLHE41	ZNF148
CDCA2	MARCKS	C17orf64	NECAB1	SNIP1
CDCA3	MARK3	BCAS3	DDX39	DNALI1
CDCA4	MAZ	PTRH2	PKN1	ABLIM2
CDH1	MCM7	AFG3L2	CD97	DEM1
CDH12	MCM8	KIAA1772	ATF1	INTU
CDH13	MDM1	PIP5K2B	ARHGAP9	PITX2
CDH22	MED12	STAC2	ORMDL2	PRSS12
CDH24	MED19	SCYL1	NFE2	ANXA5
CDH29	MEFV	ALDH9A1	SMUG1	RNF180
CDH3	MEGF8	NME7	FAM119B	NDUFS4
CDH6	MEIS1	PPOX	AMD1	CASP3
CDH8	METTL7A	NUF2	KCNJ2	CCDC111
CDH9	MFSD5	RGS5	RAB38	ANKRA2
CDK4	MGC39545	USP21	MOGAT1	DAGLB
CDK5	MID1IP1	F13B	SNX21	RP9
CDK5R2	MITF	LHX9	WFDC3	SP8
CDK5RAP1	MLH1	TARS2	SDC4	ADCY1
CDK7	MLL4	JTB	GDAP1L1	C8orf84
CDKL2	MMACHC	NUP210L	MTRR	KIAA0146
CDKN1B	MMP28	SLC39A1	FASTKD3	GEM
CDKN2A	MNAT1	INTS3	XG	PPM2C
CDKN2BAS	MOCS1	SCCPDH	ZNF45	TMEM71
CDKN2D	MOSPD3	LYST	PACSIN1	RASEF
CDKN3	MPHOSPH9	CEP170	SIRT5	SLITRK5
CDR2	MPI	SRP9	MRS2L	TSHR
CDR2L	MPP5	ETNK2	WRNIP1	ZCCHC24
CDS2	MRPL10	PLEKHA6	SLC17A3	SLC16A9
CDV3	MRPL34	PTPRG	ABCC10	PHOX2A
CDX1	MRPL43	ADAMTS16	HIST1H1D	ZNF503
CDX4	MRPL51	MYO10	HIST1H4G	C9orf98
CEBPA	MRPS12	SKP2	C6orf49	TSC1
CEBPE	MRPS18B	OSMR	HIST1H1A	RET
CEBPG	MSH2	ODZ2	SPDEF	E2F7
CECR2	MSX2	FARS2	KLHL31	FBN1
CECR4	MUTYH	PRIM2	KCNK17	SPIC
CECR5	MVP	GNA12	RREB1	FRS2
CECR6	MXI1	SDK1	RIOK1	C15orf33
CELA1	MYEOV2	CREB5	NRN1	C12orf28
CEMP1	MYL6	SLC26A7	DEK	C10orf32
CENPA	MYLIP	MAL2	LRRFIP1	APBB1
CENPF	MYLPF	EIF3H	RAB17	ILK
CENPI	MYOZ1	GSN	CNOT1	SERPINB10
CENPL	MYPN	KLHL35	LRRC29	WDR72
CENPM	MYRIP	RPS3P3	LENG4	PKD1L2
CENPT	NADSYN1	FRG1B	OPRL1	HSBP1
CEP152	NAT6	CNTN5	BHLHE23	TK2
CEP57	NCAPD2	PCDH15	SH2D3A	IQCD
CEP78	NCK2	DLG2	OPA3	PLEKHA7
CEP97	NDOR1	MTMR12	VASP	NNMT
CG030	NDUFB3	CACNA1C	HARS2	AGBL1
CGB7	NEDD9	THRB	RBCK1	C16orf45
CGN	NEURL2	AKAP6	DEFB129	KIAA0430
CHAC1	NEUROD1	NPAS3	HNRNPR	LDHAL6A
CHCHD1	NEUROD2	MBIP	ZNF436	FAM111A
CHCHD10	NFKBIB	MIPOL1	MAX	LDHD
CHCHD2	NHEJ1	ADAMTS12	ID1	DCTN5
CHCHD4	NHLRC2	FRMD4A	ROMO1	TMEM194A
CHCHD5	NHS	WWC2	GRPR	NAB2
CHCHD7	NIT1	SCHIP1	EIF2C3	MS4A6E
CHD2	NKG7	RABGAP1L	TMEM53	MS4A15
CHD3	NKX2-2	PTPN14	KLC1	PIP5KL1
CHD6	NLGN3	KCNK13	CAPNS1	TBC1D2B
CHD8	NMNAT3	TMEM123	GPR42P	TBC1D16
CHDH	NOL12	SPEF2	FFAR1	ZNF641
CHEK2	NONO	AHCTF1	PRR12	TUBA1C
CHFR	NOSIP	ASAP1	TSKS	SERTAD3
CHGA	NOV	AYTL2	CRCP	RAB4B
CHKA	NPAS4	TUBGCP5	BECN1	CYP2S1
CHMP2A	NR4A3	JAZF1	CCDC55	AXL
CHMP4A	NRD1	ANKFN1	PPY2	TMEM145
CHP	NRGN	GDPD1	EMG1	CHAF1A
CHRD	NRXN3	ANGPT1	UXT	KIFC2
CHRFAM7A	NSMCE2	PRKCA	ELK1	TSR1
CHRM4	NT5C1A	PDE1C	TIMM17B	TBX10
CHRNA1	NUDC	PPP4R1	SIX1	GSDMA
CHRNA3	NUDCD2	EME1	PLEKHG3	ZNF598
CHRNB1	NUDT16	ANKRD40	RHOT1	VWCE
CHRNG	NUDT18	CA10	EVI2A	RAB3IL1
CHST10	OAT	PTPRN2	AIF1L	BEST1
CHST2	ODAM	TMEM55A	C14orf153	HRASLS5
CHST7	OGG1	ELMO1	BCL11B	ATG16L2
CHST9	OGT	MMP16	ABHD8	ULK4
CHSY1	OR10AD1	PPEF2	GAN	CCDC88B
CHTF18	OR13J1	CXCL13	C12orf26	SCARA5
CHUK	OR6S1	NPTN	RNF6	PNOC
CIC	OR7G2	HYDIN	GNG11	KCNJ4
CILP2	ORMDL1	BRAF	GNGT1	THAP9
CIRBP	OSBPL9	CLSTN2	HIP1	RBPSUH
CISD3	OSGEP	COLEC12	PTPN12	IRF2BP2
CISH	OSTbeta	AUTS2	STYXL1	C7orf11
CIT	OSTF1	KCNB1	STEAP4	2011-09-02
CITED1	OTX2	B4GALT5	SDF2L1	FILIP1L
CITED4	P11	C11orf30	ADORA2A	ING2
CKAP2	P4HB	ATP5G1	CDC42EP1	GDNF
CKS1B	PADI1	UBE2Z	TST	KCTD19
CKS2	PAF1	C1orf51	CYTSB	DNAJA5
CLASP1	PANK2	SNF8	POT1	TET2
CLCC1	PARVG	IGF2BP1	FAM40B	SHOX2
CLCF1	PBX3	GIP	MKLN1	ZNF507
CLCN2	PBXIP1	KALRN	CALU	FSTL5
CLDN20	PC	ZER1	IRF5	ATOH8
CLDN22	PCDH10	MED27	KLHDC10	MN1
CLDN24	PCDH18	CRTC2	PDE11A	OR6F1
CLDN5	PCDH8	PMF1	EIF2AK4	SH3TC2
CLDN7	PCDHGB2	DUSP14	C15orf57	NMD3
CLDN8	PCDHGB3	PLXDC1	INO80	B3GALNT1
CLDND2	PCF11	IKZF3	ALDH1A2	NR0B1
CLEC18A	PCNT	SHANK2	IVD	SLC33A1
CLEC18B	PCTK1	NEU3	MBD4	SIN3A
CLEC18C	PDAP1	LRP5	BBOX1	PLEKHA2
CLEC3B	PDCD4	HFM1	KCNC1	NFU1
CLIC1	PDCL	KCNT2	PLD2	ANTXR1
CLIC3	PDE11A	DENND1B	MMP28	ASPSCR1
CLIC6	PDE4B	ZNF496	LRRC6	TACR3
CLK1	PDE4D	DDR2	CCNT1	OTUD7A
CLK3	PDIA3	OLFML2B	ILF3	TMEM154
CLK4	PDIA4	LMX1A	AP1M2	MYRIP
CLP1	PDPN	LRRC52	SIGLEC9	CST5
CLRN2	PDYN	TFB2M	NGDN	MGMT
CLRN3	PDZD7	C1orf71	RAB2B	NPAS2
CLSPN	PEG3	RPRD2	BCL2L2	KRT72
CLSTN3	PEX16	C1orf182	JUB	HSD17B13
CLTA	PFDN2	CCT3	EAPP	C2orf15
CMAS	PFKFB1	PPM1L	RNASE1	BFSP2
CMPK1	PGD	RCHY1	NEDD8	FUT3
CNBP	PHF23	BMPER	DAD1	FAM98B
CNGA1	PHLDB1	CDCA7L	EPB41L4A	KSR2
CNGA2	PHLDB2	ZNF704	ITFG1	ASXL1
CNGA4	PHTF1	RAD21	QRICH2	OR1L6
CNIH	PIGH	PHKG1	SEC14L1	LRRC8D
CNIH2	PIGT	CSMD3	AANAT	NEUROD2
CNIH3	PIGV	OXR1	C8orf41	MAP6
CNKSR1	PIK3C2A	BAALC	GALNT8	ZNF274
CNN2	PIK3CG	FZD6	EFCAB4B	HDAC3
CNN3	PIK3R1	WDSOF1	LDLR	SPATA5L1
CNNM2	PIPOX	INTS8	TSPAN16	GATM
CNNM3	PISD	KIAA1429	PRKCSH	TTC15
CNOT1	PKLR	KIAA0196	XPO7	PRNP
CNOT3	PLCB3	C9orf25	PLVAP	FRMD5
CNPY2	PLCXD2	C9orf24	DDA1	MAL
CNPY3	PLEKHJ1	STRBP	MRPL34	CYCS
CNPY4	PMS1	VCP	TULP4	NEGR1
CNTD1	PNCK	PIGO	PXDN	POP7
CNTD2	PNPLA6	STOML2	ATXN10	ALG14
CNTNAP4	POLG2	PGM2L1	PAK4	IL16
CNTNAP5	POLR2E	C12orf64	MNX1	ARNT2
COG8	POLR2H	TTC7B	EXOSC2	FGGY
COL11A1	POLR2I	COX11	UCK1	AFF1
COL11A2	POLR3H	STXBP4	ZC3H4	ATPGD1
COL1A2	POU3F2	TMEM100	GMFG	PPP1CA
COL23A1	PPM1A	XRRA1	PPAN	CTSW
COL5A1	PPM2C	CDYL2	ANGPTL6	MUCL1
COL5A3	PPP1R10	A2ML1	DNMT1	TMEM134
COL6A3	PPP1R13L	MMP10	UBE4B	FUT10
COL7A1	PPP1R1B	STX3	KIAA0182	LRRC20
COMMD10	PPP2R5C	YWHAB	SLC34A1	MUS81
COMMD6	PQBP1	B4GALNT2	PRR7	CFL1
COPA	PQLC2	GNGT2	RAB11FIP4	SSH3
COPS3	PRCP	PHB	SH3BP5	ANKRD13D
COPS6	PRDM10	SAMD14	C3orf20	CCDC96
COPS7A	PRDM2	TMEM92	MGAT1	ESRRA
COPZ1	PRKCZ	ACSF2	PSME3	ADAMTS20
COPZ2	PRMT5	C17orf73	AOC2	SYT12
COQ10A	PRMT8	C17orf78	UBE2D2	C11orf86
COQ3	PROK2	MYO5B	PPFIA1	DNAH14
COQ5	PRR14	ARHGAP23	RARA	RNASE8
COQ6	PSMC3IP	CA4	LRRC9	PPP1R14B
COQ7	PSTPIP2	C17orf71	FBXW9	PTPRM
CORO1B	PTF1A	TRAPPC9	MATN3	VEGFB
CORO2B	PTPN6	C2CD3	LHX1	GPR64
CORO7	PTPRA	SLC22A11	CCT6B	AGFG1
COX6A2	PVALB	SF1	FCRLA	KCNH6
COX6B1	PVRL1	STIP1	ENOSF1	GPR160
COX7A1	QARS	C4orf41	DNHD1L	SPTBN2
COX7B	QRSL1	WFDC12	RRP8	C3orf21
COX8A	RAB24	PKIG	GARNL4	UBXN2A
CPE	RAB2B	C20orf62	COQ3	TCAP
CPEB4	RAB41	STXBP6	FIGNL1	CCS
CPLX2	RAB4B	DHRSX	DDC	FBXO45
CPNE7	RABL4	ZBTB43	H3F3B	LEMD3
CPS1	RANBP10	C1orf150	UNK	WBSCR16
CPSF1	RAP2B	PTK2	EIF5A	GTF2IRD2B
CPSF2	RASSF3	KCNK9	ERAL1	GALNTL6
CPSF3L	RASSF5	SDC2	MTSS1L	PELI3
CPSF4	RBM23	CTNND2	HAPLN2	MRPL11
CRABP2	RBM8A	SYAP1	WDR42A	SLCO2A1
CRAMP1L	RBP5	ZFPM2	MMACHC	SLC29A2
CREB3	RDH14	DLGAP1	ZSWIM3	BRMS1
CREB5	RDH8	TMEM133	WASF3	RIN1
CRELD1	RECQL	HOXB9	PEMT	C3orf55
CREM	RGAG1	TTLL6	MYBPH	CD164L2
CRIM1	RGAG4	USP32	RXFP2	ATR
CRIP1	RGS3	PPM1D	RFC3	DCTN2
CRIP3	RGS4	C11orf24	SRRM1	CKAP5
CRIPAK	RILP	TPPP	MED10	KIAA0652
CRKL	RIOK3	ZNF217	MYO18B	VWA3A
CRMP1	RLF	MTBP	PI4KA	TP53I11
CRNKL1	RMI1	C20orf133	MKRNP6	CCNE2
CROCCL1	RNASE7	PDE3A	ACTR3B	CST6
CRTAC1	RNASEH2A	FBXL11	LRRIQ1	BANF1
CRTAP	RND1	WFIKKN2	IMPA1	TMEM9B
CRYZL1	RNF121	C11orf80	E2F5	EIF1AD
CS	RNF128	TIGD3	ARNTL	EIF3F
CSAD	RNF13	HOXB2	AMPD3	SART1
CSDC2	RNF167	MRPL45	MICAL2	GPR152
CSE1L	RNF40	SOCS7	MEN1	TMEM70
CSF3	RNF6	SELP	C14orf1	MLXIP
CSGLCA-T	RPL18	GARNL1	KIAA1409	LRRN1
CSK	RPL7L1	CNTNAP2	EIF2S1	UNC119B
CSMD3	RPS14	C4orf26	ELP3	ASCL3
CSNK1A1P	RPUSD2	THAP6	IER3IP1	C11orf16
CSNK2A1P	RTN2	FBXW8	CHL1	TMEM20
CSRNP3	RTTN	WFDC5	C15orf24	PRR15
CSTF1	RXRB	YPEL2	TRPM1	KIAA2018
CTBP2	RXRG	PPM1E	HMGCS2	TYMS
CTDSPL	S100PBP	UCP2	FKBP11	C18orf56
CTF1	SACM1L	PAAF1	KIDINS220	SEC24C
CTNNBIP1	SARS2	MRPL48	NAV1	SLC38A9
CTNNBL1	SCD	RAB6A	NARS	CLDN22
CTNND1	SELK	P2RY2	FBXO18	MAGEF1
CTPS	SEMA3A	C7orf10	HRH4	ACAD9
CTSA	SERF2	TTLL11	DOCK2	MYOZ1
CTSF	SERPINA6	ARL4D	SOX5	ASB8
CTSL3	SESN2	TAC4	PRH1	ZNF114
CUGBP2	SETD4	RIMS2	LRP4	SPINK6
CUL3	SF3A2	PLA2G16	DDB2	KCNG2
CUL9	SFRP2	OR4C3	PUM1	ZNF223
CUTA	SFRP4	CNBD1	YARS	DTX3
CXADR	SFRS2	LRRC37A3	CDCA8	EID1
CXCL9	SFXN3	UMODL1	RNF138	C10orf53
CXXC4	SFXN5	TGIF	DSG1	HYI
CXorf15	SGK2	SAMD12	DSC3	EXD1
CXorf27	SGOL2	RPS27	CLOCK	IGSF22
CXorf41	SH3BGR	PDE4DIP	ERCC5	PACS2
CXorf51	SH3BP2	ZHX2	ADAM19	TPPP2
CXorf52	SHBG	C17orf96	TAOK3	ARL14
CXorf52B	SHC1	NBPF1	TBX3	HARBI1
CXorf65	SHC3	HERC2P2	TRAFD1	DEFB123
CXorf67	SIRT2	ZNRF2	CCDC146	C11orf71
CYB561	SIX5	CUEDC1	TMEM60	FAM73A
CYB561D2	SLA	CHCHD8	MDFIC	SRP9L1
CYB5A	SLC13A4	RAD51L1	BAI3	CHST13
CYB5B	SLC20A1	EXT1	ANKRD6	PGA3
CYB5D1	SLC22A17	TSHZ2	KIAA1009	OXTR
CYCS	SLC22A2	NXPH3	SNX14	ZNF572
CYGB	SLC23A3	FAM33A	AKIRIN2	ANKRD34A
CYLD	SLC25A11	RGS6	C6orf152	EHMT1
CYP17A1	SLC25A35	HOXB4	ATP5G2	TXNDC6
CYP24A1	SLC26A2	OR4M2	AMHR2	DDX60L
CYP26C1	SLC26A9	SLC25A21	AGAP2	DDN
CYP2C19	SLC2A11	GPC6	CDK4	RAP2B
CYP39A1	SLC2A13	POTEC	HNRPA1L3	MAB21L2
CYP46A1	SLC2A4	DGCR6	AHI1	GPR3
CYP4F2	SLC30A1	2011-03-11	SMPD2	SIAH2
CYP4Z1	SLC39A5	NOG	TEC	RNF41
CYP4Z2P	SLC39A7	OR4N4	DYSF	PLEKHK1
CYTH2	SLC5A2	PRKD1	EMX1	C9orf102
CYTSB	SLC6A7	SLC24A3	BCMO1	NPLOC4
DACH2	SLC6A9	SMYD3	RNASEL	TUG1
DALRD3	SLC7A2	PRKG1	FAM129A	RPS18
DARC	SLIT3	PBX1	TTLL4	SATB1
DARS2	SLITRK1	MORN5	TGFBRAP1	KCNB2
DAXX	SMC1A	C15orf2	RCBTB1	PAPPA
DBI	SNCA	ZPBP2	SCEL	C1orf116
DBN1	SNRPF	ANKRD56	ITM2B	ACBD3
DBP	SNTB2	DCC	LCP1	RPL35A
DBR1	SNW1	COL14A1	C7orf25	HMGN4
DBX1	SON	ZNF669	NUPL2	SLC8A1
DCAKD	SOST	SELL	DDX56	GPR44
DCC	SOX15	C9orf171	MYO1G	RABIF
DCDC2	SOX2	HILS1	CIB2	KREMEN1
DCDC5	SP5	GPR179	NMT1	KCNH8
DCLRE1A	SP7	RNFT1	SFRS1	NPW
DCP2	SPAG5	FAM47E	VEZF1	TBX1
DCTN3	SPDYC	OR2L13	BRIP1	SCFD2
DCTN4	SPG7	OR2C3	ACTL6A	KCNJ12
DCTPP1	SPHK2	CPNE4	TRA2B	C3orf26
DCUN1D4	SPTLC2	PTPN1	IL1RN	HIST2H2AC
DDAH1	ST3GAL3	EVL	GAD2	COPB2
DDAH2	STARD13	ZNF124	SSH3BP	C1orf130
DDIT3	STAT2	TPK1	DNAJC1	ZFP1
DDR1	STIL	SULF2	LRRC8A	CDCA2
DDR2	STK16	FAM125B	TXN	SERINC4
DDT	STK19	ADA	ODF2	CEBPA
DDTL	STOX2	SRGAP1	C9orf78	OR6A2
DDX19B	STX5	ZNF695	STXBP1	SORCS2
DDX20	SUFU	SIPA1L1	FPGS	C22orf39
DDX23	SULT1A3	VN1R5	USP20	FLRT2
DDX25	SULT1A4	SPTAN1	TEX10	KLHL22
DDX4	SUMO2	ZNF595	RABEPK	NOTUM
DDX5	SUMO3	SLC9A8	PDCL	WBSCR17
DDX55	SUV39H1	DNM3	DCTN3	MRPL30
DDX59	SV2A	SDAD1	FOXP4	METTL7A
DDX60L	SYMPK	RYR2	PPIL1	ROR1
DEAF1	SYNE2	NCOA6	KLC4	NR2F2
DEF8	SYNGAP1	UNC13B	KIF13A	P4HB
DEFB117	SYNGR4	F5	FTSJD2	KRT79
DEK	SYNPO	ZNF652	TMEM63B	SYN3
DEPDC6	TACC2	APCDD1L	FRS3	EP400NL
DERL2	TAF10	ALPK2	HCRTR2	MYBL1
DERL3	TAF1C	PAX9	LRRC1	ZNF696
DFNB31	TAF6	NOS1AP	GCM1	IFIT1
DGKD	TAOK2	DMD	RIPK1	WDR53
DGKZ	TAS1R2	OR2W5	C6orf125	DMWD
DHCR24	TBC1D10B	METTL11B	FLOT1	C15orf41
DHODH	TBC1D2B	FANK1	TRIM26	ZBTB6
DHRS11	TBCCD1	FBXO47	IER3	C2orf76
DHRS3	TBX19	LCMT1	MDC1	C20orf186
DHRS9	TCERG1	KIAA1305	IBRDC2	ANKRD37
DHX15	TCIRG1	SEPP1	TAF8	OR9Q1
DHX33	TCOF1	SUPT4H1	ANKRD42	FOXD2
DHX36	TENC1	TBC1D3B	LRRC32	KIF24
DHX38	TEP1	C2orf18	PI15	PDE2A
DHX40	TESC	C20orf107	GGH	CYP27C1
DHX58	TESK2	ZNF718	TGS1	HYAL3
DIAPH3	TEX11	NPEPL1	FAM55D	RTN4RL2
DICER1	THAP5	FANCG	MMP7	TMEM216
DIDO1	THAP8	MRPS21	MMP27	ZNF546
DIP2A	THAP9		FDXACB1	EPOR
DISP2	TIMM17B		C11orf1	LUZP2
DIXDC1	TIMP3		ALKBH8	ATP13A5
DKFZP434H168	TINF2		MAP2K5	TLR5
DKFZP434K028	TJP2		RTF1	TET3
DKFZP779L1853	TLE2		PAQR5	KLHDC6
DKK2	TLN1		DUOX1	SEMA4D
DLAT	TM7SF3		SEMA6D	TMEM202
DLD	TMCO2		C15orf15	C1orf168
DLEU1	TMEFF2		SLC5A6	OVCH1
DLG1	TMEM106C		C2orf28	CYHR1
DLG2	TMEM107		DTNB	DNER
DLG3	TMEM143		KIF20B	C1orf204
DLG4	TMEM144		EXOC6	PRR19
DLG5	TMEM160		PLCE1	CLEC2A
DLGAP3	TMEM173		NCOA4	GPR21
DLK1	TMEM43		MSMB	INSC
DLL3	TMEM55B		ASCC1	PRELP
DLL4	TMEM57		PLA2G12B	TMC3
DLST	TMEM71		STAT4	ZNF567
DLX1	TMEM79		ASNSD1	WDR42B
DLX2	TMEM86A		MDH1B	C6orf222
DLX3	TNF		SLC40A1	BLOC1S2
DLX4	TNFAIP1		SHF	TRAPPC2
DLX6	TNFAIP2		ARHGAP24	SIAH1
DMAP1	TNPO3		FRAS1	C3orf57
DMP1	TNRC4		RGS3	PFN3
DMPK	TNRC6B		B4GALNT3	RPS26P54
DMRT2	TNXB		ERP27	OR14A16
DMRT3	TOE1		KIF21A	TOMM20L
DMRTA2	TOMM40L		CPNE8	GPR81
DMRTC2	TOP2A		ALG10	SLC39A10
DNAH2	TP53		PIK3C2G	ANXA4
DNAH6	TPCN1		FAM60A	OR4C45
DNAJA3	TRADD		PLCZ1	OR1J2
DNAJB1	TRAF3IP2		AEBP2	C5AR1
DNAJB11	TRIM46		C12orf72	DCHS2
DNAJB14	TROAP		PRICKLE1	PDGFA
DNAJB2	TRPC5		C1RL	FAM177B
DNAJB5	TRPM4		VAMP1	CYP2B7P1
DNAJB9	TSC22D3		TAPBPL	ENTPD6
DNAJC12	TSNAXIP1		CD27	PARVA
DNAJC22	TSSC1		PEX5	ZNF460
DNAJC30	TTC15		SFRS2IP	RPS26P53
DNAJC7	TTC23		2011-03-09	PSAP
DNAJC8	TTC25		TMEM132B	MAP1LC3C
DNASE1L1	TTC30A		GIT2	ZNF780A
DNASE2	TTC30B		DHH	ZNF461
DND1	TTC9B		GPR84	FAM49A
DNM1P35	TUSC4		ELA1	SLC22A12
DNM2	TXNDC2		ITGB7	KIF13B
DNMT3B	TXNDC9		KRT71	ZNF71
DNTTIP1	UACA		SETD1B	MPZL1
DOC2A	UBE2G2		RHOF	PRIM1
DOCK9	UBE2L6		SSTR1	C14orf83
DOK6	UBL4A		CDH24	ZNF251
DOLPP1	UBOX5		TSSK4	ZNF607
DOM3Z	UBQLN4		TMX1	UVRAG
DOPEY2	UFC1		C14orf37	MGEA5
DPAGT1	UNC5CL		RDH12	TXNRD1
DPEP2	USP2		WDR22	ZNF480
DPF3	UTP11L		ESR2	ZNF587
DPH1	VPS18		SLC24A4	YTHDF2
DPH2	VSIG2		FBLN5	NUDT16
DPP6	WARS		DUOXA1	PAPSS2
DPYSL2	WBSCR28		TCF12	RPL10A
DQX1	WDR19		DUOX2	ZNF521
DRD4	WDR23		GCNT3	C9orf96
DRGX	WDR47		BAHD1	SREBF2
DSCAM	WDR54		BBS4	RASGEF1A
DSCC1	WDR55		LMAN1L	RPL39
DSCR3	WDR62		PMM2	TBKBP1
DSE	WDR63		RUNDC2A	C6orf129
DSPP	WDR81		ABCC12	FAM36A
DST	WDR89		CDH11	RBM20
DTL	WFDC2		MBTPS1	FOXO6
DTX3	WNT10A		ZCCHC14	AGAP7
DTYMK	WNT16		PDPK1	B3GALT4
DUOXA2	YARS		ZNF287	C6orf205
DUS2L	YIPF4		KSR1	DEFB121
DUSP10	YWHAH		GFOD2	DHX16
DUSP15	ZBTB32		SSH2	GNB2L1
DUSP19	ZCCHC16		ARSG	NMS
DUSP6	ZDHHC5		G6PC3	SPDYC
DVL1	ZIC1		TAF4B	MRPL53
DVL2	ZIC3		GALNT1	C15orf59
DYNC1H1	ZIC4		ASXL3	OR51A2
DYNLRB1	ZIM2		FAM59A	OR51A4
DZIP1	ZMYM3		OSBPL1A	MUC19
E2F3	ZNF165		GATA6	ZNF409
E2F4	ZNF282		C18orf8	PTPLB
E2F8	ZNF3		SLC16A3	COLQ
E4F1	ZNF341		CSNK1D	METTL6
EAF2	ZNF428		NARF	TAS2R49
EARS2	ZNF446		ZNF750	TAS2R50
EBF1	ZNF513		WDR45L	KLK9
EBF2	ZNF524		RNF165	MIA
EBF3	ZNF689		MAPK4	SFT2D2
EBF4	ZNF785		SMAD4	CCDC19
EBP	ZNHIT2		TNFRSF11A	COG8
EBPL	ZSWIM3		FBXO15	OR1J4
ECE1	ABCC10		CACNA1A	HEXA
ECE2	ABCC5		VAV1	AP1G2
ECH1	ABCC8		CIB3	C10orf105
ECT2	ABHD8		DMRTC2	NAT6
EDA	ABRA		EMP3	IFRD2
EDA2R	ABTB2		LMTK3	C9orf130
EDC4	ACIN1		CBLC	SMTNL1
EDF1	ACPP		PSMB6	FAM19A5
EDN2	ADAM9		ATPBD3	DPP3
EEF1A2	ADAMTS4		NOSIP	PLXNA4
EEF1G	ADCK5		BCL10	TMEM91
EFCAB4A	ADCY9		RPS8	FADS3
EFNA2	ADI1		BEST4	TTC4
EFNA5	ADSS		TIPRL	ADAM22
EFNB3	AGR2		GPA33	ADAM22
EFTUD2	AKAP1		DPT	ADAM22
EGR4	AKT1S1		MGST3	C1orf112
EHF	ALDH3B2		UFC1	C1orf201
EIF2A	ALG10		SLC27A3	HS3ST1
EIF2AK3	ALK		HCN3	MAD1L1
EIF2B2	ALKBH8		TTC13	ICA1
EIF2B4	ALOX12		SNAP47	PDK4
EIF2B5	AMHR2		C1orf55	ABCB5
EIF2C1	AMPD3		LEFTY1	SKAP2
EIF2C4	ANG		MBOAT2	THSD7A
EIF3D	ANGPTL6		PSEN2	ZNF403
EIF3L	ANKMY2		REN	TMEM132A
EIF3M	ANKRD13A		VPS54	AP2B1
EIF4A1	ANKRD29		MEIS1	RALA
EIF4E	ANKRD46		SFXN5	ETV1
EIF4E2	ANKRD6		FBLN7	ALDH3B1
EIF4G2	ANLN		UBXD2	GGCT
EIF5A	AP1S1		PK4P	GTF2IRD1
EIF5B	AP4S1		GULP1	VPS41
ELA2B	APP		DIS3L2	SCIN
ELAC2	AQP5		FANCD2	JARID2
ELAVL1	ARHGAP10		GADL1	CYTH3
ELAVL2	ARHGAP24		CCBP2	MGST1
ELAVL3	ARHGAP9		IQSEC1	ST3GAL1
ELAVL4	ARHGEF3		CNPY2	SEC62
ELFN2	ARMC6		ABHD10	REV3L
ELK1	ART4		OSBPL11	BAZ1B
ELL2	ASCC3		EIF2B5	METTL13
ELL3	ATP1B3		2011-03-06	STARD3NL
ELMO1	ATPAF1		CDH18	SCMH1
ELMO3	AVIL		SRD5A1	INMT
ELMOD2	B4GALT6		SLC30A5	AKAP8L
ELMOD3	BACH2		SPATA9	ELOVL5
ELOF1	BAT1		G3BP1	CALCOCO1
ELOVL5	BAT2D1		FAM44B	CAPN1
ELOVL6	BAZ2A		MYLK4	ACPP
ELP4	BCL2		C6orf146	MDH1
EME1	BCL2L14		PCDHB18	CCDC88C
EME2	BCR		GFRA3	IL20RA
EML2	BIRC3		KLHL3	CYP24A1
EML4	BLVRA		DCDC2	NRXN3
EMX2	BLZF1		KAAG1	RNF10
EMX2OS	BPIL2		PLA2G7	BIRC3
EN1	BRD4		RNF44	CD44
EN2	BZW2		NFKBIE	PRKCH
ENAM	C10orf11		PRSS35	ARID4A
ENO3	C10orf71		C6orf168	RNF19A
ENOX1	C11orf1		PNRC1	ADSS
ENOX2	C11orf17		PM20D2	CUL3
ENPP3	C11orf2		C6orf170	DNAH5
ENPP4	C12orf26		C6orf115	USH2A
ENSA	C12orf36		CDCA5	ZPBP
ENTPD7	C14orf119		IGFBP3	HSPA5
EOMES	C14orf145		MDH2	CTPS2
EPB41L1	C14orf70		ZNF92	ATP6V1H
EPB41L3	C15orf24		TMEM209	WWC3
EPB41L4A	C15orf40		TMEM140	HDAC9
EPB41L4B	C16orf51		DENND2A	SNX29
EPB41L5	C17orf42		SYTL5	NEDD4L
EPB42	C17orf44		CASK	C14orf100
EPC2	C18orf1		PROSC	NFE2L3
EPDR1	C18orf43		PXDNL	LIMA1
EPHA4	C18orf55		ST18	LETMD1
EPHA6	C18orf58		TACC1	SLC4A8
EPHA7	C1orf100		GOLGA7	FAM160A2
EPHB1	C1orf109		DNAJC5B	POLQ
EPHB2	C1orf52		TERF1	PIK3CB
EPM2AIP1	C1RL		ATP6V0D2	FOXN3
EPOR	C20orf177		RSPO2	USE1
EPS8L2	C20orf23		FAM83A	MCF2L2
ERAL1	C21orf128		GSDMC	LAMA3
ERBB4	C21orf51		SLC39A4	ARID4B
ERCC2	C2orf28		SHC3	OPN3
ERCC6L	C2orf48		SH3GLB2	SYNE2
ERCC8	C4orf32		FAM73B	RELT
ERF	C5orf16		PTGES	PUM2
ERG	C5orf22		IDI2	ZFR
ERGIC3	C6orf105		PDSS1	TRAF1
ERI3	C6orf26		RSU1	GYG2
ERLIN1	C6orf51		NRBF2	PFTK1
ERMN	C8orf54		HERC4	PPP1R12A
ERMP1	CA8		GLUD1	ZC3H11A
ERO1L	CABLES1		HTR7	FLYWCH1
ERO1LB	CACNB2		RPP30	TBXAS1
ERP29	CACNG4		GAS2	ARSF
ERP44	CACYBP		LRRC4C	CS
ERRFI1	CALCOCO1		ODZ4	PDCD6
ESAM	CAPN2		FADS1	TAF2
ESCO2	CARD15		C20orf152	EYA2
ESPL1	CASK		SPINT4	FAR2
ESRP1	CATSPER3		YTHDF1	TRAM2
ESRRA	CBARA1		GPHA2	CDC2L5
ESRRB	CCBL1		TMEM219	CTNNA2
ESRRG	CCDC55		HMGA2	DIP2B
ETAA1	CCDC60		CNKSR2	SMARCD1
ETF1	CCL28		MKX	MPPED2
ETFB	CCM2		C10orf68	ATG2B
ETS1	CD22		GRIN2B	ARFGEF1
ETV1	CD97		LATS2	ZFAT
ETV2	CDC42BPG		CTAGE5	MTFR1
ETV4	CDCA5		CNDP1	COPEB
ETV5	CDCA8		PRSS23	ROCK1
EVI1	CDH7		UBC	CYFIP1
EVPLL	CDK2		DCP1B	PPP2R5B
EVX1	CEBPB		NGLY1	GPR116
EVX2	CETN1		OXSM	LRP6
EXD1	CIB4		DLG5	PABPCP5
EXOC3	CLDN4		GLT8D3	MGAT4A
EXOC3L	CLEC9A		ME3	SNX13
EXOG	COG5		PTPRO	ARHGAP10
EXOSC10	COL13A1		EPS8	LMCD1
EXOSC5	COL27A1		ANKAR	MPP5
EXOSC8	COL28A1		GUF1	FBXW11
EXPH5	COLEC10		C14orf38	SIDT1
EXT1	CORO2A		FBXO4	SCARB1
EXTL1	COX4I1		CCL28	TP63
F11R	COX4NB		DST	PLEKHC1
F12	COX6A1		FAM168B	NOTCH3
F13B	COX6C		CCDC75	CA12
FABP4	CPA6		KIAA1632	FNDC3B
FABP9	CRADD		ATP5A1	BAZ2A
FADS1	CRAT		CCDC5	TPD52
FADS2	CREB3L4		C18orf25	PAG1
FAHD1	CRSP3		PDE3B	RARB
FAM100B	CRY2		UHMK1	TOP2B
FAM101A	CSMD2		GUCY1A2	GPR137B
FAM105A	CSTF2T		HOMER1	GTF2I
FAM108B1	CTNNA2		ZNF837	NEBL
FAM109B	CXCR6		CCDC50	PPP2R5C
FAM10A4	CXorf22		PFKM	UBE2D4
FAM110A	CYP3A4		MEPE	CLUL1
FAM115A	DAB1		CAPSL	RUNX1T1
FAM117A	DAD1		CATSPER3	THOC1
FAM117B	DAP		GPR180	MKNK1
FAM118A	DAZL		FARP1	RAPGEF3
FAM120A	DDX21		ZNF117	SENP1
FAM120AOS	DEDD		STK32B	EPB41L2
FAM120C	DEF6		FAM159B	SESN1
FAM122B	DENND2A		SDCCAG10	RSBN1
FAM122C	DENND3		BANK1	PTPRC
FAM123B	DEPDC5		TXNDC11	DUSP12
FAM126A	DGUOK		DAB2	ATP8B1
FAM126B	DHRS4		TMEM87B	C5orf22
FAM134A	DNAL4		PTPRR	ITGB5
FAM13A	DPH5		NR4A2	ERC1
FAM151A	DRG1		PLA2R1	GRHL2
FAM155B	DUOX1		RBMS1	OXCT1
FAM158A	DUOXA1		UBP1	ZNF264
FAM160A2	DYNLL1		GOLGA9P	SMAP2
FAM160B2	DYNLL2		HOXA10	GSTP1
FAM161A	DYSF		HS3ST3A1	RAB10
FAM161B	ECHDC1		NUS1	HADHA
FAM162A	EDC3		SLC5A10	PREP
FAM164C	EEF2K		CABYR	SEH1L
FAM168A	EGLN2		IMPACT	CPNE3
FAM170A	EGR2		CHST9	EPDR1
FAM173B	ENY2		C16orf74	HSD17B14
FAM178B	EPB41		FAM105B	TXNDC16
FAM181A	ERC2		FAM134B	ERGIC2
FAM186B	ERCC6		LRRK1	TGDS
FAM19A2	ERGIC2		ENPP3	CRLS1
FAM19A4	ERN1		C4orf19	PPP1R13B
FAM21D	ESR2		WNT3A	C20orf194
FAM26D	EXOC6		OBSCN	DYNLL1
FAM26E	FABP5		TRIM11	ANAPC5
FAM33A	FAH		CHODL	FBXL10
FAM3C	FAM102A		L3MBTL4	PXN
FAM40A	FAM107B		C3orf19	C20orf23
FAM40B	FAM113B		DPH3	RCOR1
FAM45A	FAM119B		ZNF18	DLD
FAM46B	FAM12A		CDC2L6	ZFHX4
FAM46C	FAM12B		C6orf51	SLC7A8
FAM48A	FAM32A		ZFYVE27	OSGEP
FAM48B1	FAM3B		STCH	SCFD1
FAM50A	FAM46A		OXA1L	HECTD1
FAM50B	FAM60A		NUP205	HNRNPC
FAM53C	FAM83A		ADCY8	RPGRIP1
FAM55C	FASLG		ADK	SIP1
FAM57B	FASTKD2		BATF	TGFB2
FAM58A	FBXL5		DPY19L4	CDC23
FAM5B	FBXO15		SFRS15	AAAS
FAM63B	FBXO17		C10orf78	MSH2
FAM65C	FCER1G		TDRD9	HOOK2
FAM72A	FEN1		UQCRB	PTGS1
FAM72B	FFAR1		MTERFD1	NUP188
FAM72D	FGD4		HKDC1	BTAF1
FAM73B	FGD5		LRFN2	BLNK
FAM76B	FGF12		ZDHHC5	ABL1
FAM7A1	FGFR4		MAPK13	RAB18
FAM7A3	FKBP4		MS4A1	NRP1
FAM82A2	FKBP6		PRR14	TSPAN15
FAM83E	FNDC3B		VPS8	OCEL1
FAM84A	FTL		GALK2	MYO9B
FAM8A1	FUZ		EIF4A2	GPSN2
FAM96A	GAB2		GATAD1	BCL2L13
FAM98C	GABRG3		DHRS4	XBP1
FANCG	GALK2		DHRS1	FBXO7
FANK1	GALNT8		ERG	PACSIN2
FAR1	GARS		ETS2	RBM9
FARP2	GAS7		SLC35B2	MTMR3
FARSA	GATA6		FMNL2	RABL4
FASTK	GATAD1		CIB4	EP300
FASTKD5	GFOD2		AGAP1	KIAA0323
FAT1	GHRHR		GALNT14	AP4S1
FAT4	GIT2		RHPN1	KIAA0247
FAU	GLIS1		ABHD3	CCNB1IP1
FBLN2	GNAS		SLC13A3	APEX1
FBN1	GNB1		HIST1H2BD	PPP1R3E
FBRS	GOLGA5		NRG2	PABPN1
FBXL12	GOSR1		AHCYL2	SRP54
FBXL15	GPD1		PPP1R9A	CHD8
FBXL17	GPHA2		PPP1R15B	WDR23
FBXL18	GPI		SLAMF8	SEC23A
FBXL20	GPR84		DUSP23	KIAA0980
FBXL21	GPS1		ITLN2	DNAJC5
FBXL22	GRB10		SLC5A11	DIDO1
FBXL8	GRIN2B		FCER1G	C20orf11
FBXO24	GRINA		TOMM40L	PTK6
FBXO30	GRWD1		EPB41	HM13
FBXO39	GSG1		DONSON	POFUT1
FBXO43	GTF3C1		CSRP1	SNTA1
FBXO46	GUCY2C		CBR1	C20orf3
FBXO8	GUK1		ADPGK	CDH20
FBXW4	GULP1		RSPRY1	USP14
FBXW7	HCK		RLTPR	MYOM1
FBXW9	HGF		PIP	MYL12A
FCHO2	HK1		FAM131B	CEP76
FCHSD1	HSF2BP		PSKH1	SMAD7
FDFT1	IFT122		ZYX	LIPG
FDPS	IGFBP3		CCDC117	RBBP8
FDX1L	IL12B		ZNF234	RIOK3
FDXR	IL1RN		ZNF233	STS
FER	IL20		NR2F6	PHEX
FGB	IL20RA		PDE9A	ELMO3
FGF11	IL7		PKNOX1	LONP2
FGF13	ILF3		HSF2BP	N4BP1
FGF14	IMMP2L		KIAA0179	SLC7A6
FGF18	ING3		AGPAT3	FBXO31
FGF20	INSIG1		ST6GALNAC6	HERC1
FGF4	INTS2		TAOK1	HOMER2
FGF5	IQCG		NEK8	SGK3
FGF7	IQCH		S100A1	CSPP1
FGFR3	IRAK4		C1orf77	ZFAND1
FGGY	ITLN2		FLAD1	NBN
FHL3	ITPR1		SHC1	DECR1
FHOD1	ITSN2		GBAP	LAPTM4B
FIGNL1	JARID1A		C1orf2	POP1
FIGNL2	JARID1B		FGFR4	NPAL2
FIP1L1	JARID2		CYP3A4	STK3
FITM1	JMJD2A		ATP5J2	ESRP1
FIZ1	KAZALD1		VPS28	NDRG1
FKBP11	KBTBD2		CUX1	FAM164A
FKBP14	KCNAB1		FBXL13	STMN2
FKBP5	KCND2		YDJC	ARMC1
FKBP8	KCNK5		THAP8	TRPS1
FKBPL	KCNQ3		SAP30BP	SPAG1
FKSG2	KCNQ5		ZNF577	CHRAC1
FLAD1	KCTD17		HCRT	SNX16
FLG2	KIAA0179		LSM12	UBR5
FLII	KIAA0247		DBF4B	ANXA13
FLJ10357	KIAA0528		PLCD3	MAN2B1
FLJ11235	KIAA0556		LARP4	SNRNP70
FLJ12825	KIAA0586		GRASP	RNASEH2A
FLJ20712	KIDINS220		SPC24	CCDC130
FLJ22167	KIF18A		IP6K3	CCDC61
FLJ22536	KIF6		C17orf87	LSM14A
FLJ23867	KLC4		C17orf49	GPI
FLJ25006	KLHL18		RPL26	PRX
FLJ30058	KLK13		ADCY9	DENND3
FLJ30375	KPNA5		SLC25A45	C19orf62
FLJ32063	KRT4		ZFPL1	NAPA
FLJ33996	KRT5		BEND5	CCDC114
FLJ34048	KRT7		PRKAA2	CARD8
FLJ35024	KRT75		ZSWIM5	RAB3D
FLJ36848	KSR1		KIAA1522	C19orf56
FLJ37543	LACE1		UBXN10	SIPA1L3
FLJ37786	LAMA3		C1orf52	AVL9
FLJ39582	LCP1		ZNF326	ITGB8
FLJ39639	LDLR		FAM5C	SP4
FLJ40113	LIFR		FCRLB	OGDH
FLJ40125	LILRB5		FLVCR1	H2AFV
FLJ40292	LIMA1		C1orf125	MET
FLJ40606	LIMK2		B3GALNT2	DNAJB6
FLJ41350	LITAF		IL20	TAX1BP1
FLJ41941	LMLN		CAPN2	GRB10
FLJ42709	LMO3		REL	FKBP14
FLJ43390	LOH12CR1		PUS10	NOD1
FLJ44048	LPP		PEX13	GARS
FLJ44313	LRP2		KIAA1841	C7orf67
FLJ44635	LRP6		CAPN13	EIF3S9
FLJ44790	LRRC42		FAM84A	SNX8
FLJ44817	LRRC8A		ACTG2	NUDT1
FLJ45244	LSM14A		CABC1	JTV1
FLJ45422	LSM5		SGPP2	LSM5
FLJ45513	LTB4R2		TGFA	RPA3
FLJ45983	MAMDC2		C1orf189	GLCCI1
FLJ46838	MAP2K6		GPR155	TMEM106B
FLJ46906	MAP3K12		DAPL1	EZH2
FLNC	MAPK4		PBXIP1	SFRP4
FLRT1	MARS		CLDN1	MEOX2
FLVCR1	MATN3		PYGO2	ANKMY2
FMN1	MB		LENEP	TSPAN13
FMO6P	MBD4		APOA1BP	AGR2
FN1	MC2R		NEK10	C7orf44
FN3KRP	MCC		FEV	BLVRA
FNBP4	MCL1		AZI2	CYLN2
FNDC5	MDH1B		FBLN2	MEGF9
FNIP1	MDH2		STT3B	TRIM14
FOS	MDN1		NFASC	LHX6
FOSB	ME3		SLC2A2	DNM1
FOXA3	MED25		CCDC52	PIP5K1B
FOXB2	MEOX2		CCNL1	RAPGEF1
FOXC1	MET		IL17RE	PKD2L1
FOXG1	METT5D1		IL17RC	CDH23
FOXJ2	METTL3		CRELD1	CBARA1
FOXM1	MFAP5		MRPL33	TNKS2
FOXN3	MGAT1		PLB1	OBFC1
FOXP1	MGP		FYCO1	ZNHIT3
FOXP2	MGST1		C1orf212	RNF43
FOXP3	MKNK1		LIPH	SMURF2
FOXRED2	MKS1		IFT122	MAP2K6
FRAG1	MRPL14		WDR65	SNX25
FRAP1	MRPL2		PLXNB1	SNX15
FREM2	MRPS23		CCDC51	LPXN
FREM3	MRPS28		ATRIP	ATG2A
FRG1B	MRPS35		C4orf18	EHD1
FRMD4A	MRRF		SLC45A2	UNC93B1
FRMD4B	MS4A7		CMBL	CCND1
FRMD8	MTA3		PRDM9	CCDC86
FRMPD1	MTFR1		ENPP6	PRPF19
FRS3	MTHFSD		CAGE1	TMEM109
FRYL	MTMR7		EGFLAM	TRIM3
FSCN2	MYCN		KIAA1430	GALNTL4
FSCN3	MYL4		UBLCP1	BIRC2
FSTL1	MYO18A		TINP1	MMP12
FTH1	MYO1G		GFM2	SCGB2A2
FTO	MYO9B		TERT	NAT11
FUNDC1	NAG		CCDC127	NDUFS8
FUT11	NAV1		SHROOM1	TCIRG1
FUT8	NDUFA4		SLC35A1	PRPF40B
FXC1	NDUFS2		FAM26D	COQ5
FXR2	NEBL		SAMD3	TSPAN11
FXYD1	NEK8		IL22RA2	BIN2
FXYD5	NELL1		TRA2A	PTGES3
FXYD7	NFE2		FAM183B	RSRC2
FZD10	NFKBIL1		GALNT10	LIN7A
FZD4	NFS1		HCN1	ACSS3
FZD5	NHLRC1		COG5	TENC1
FZD6	NOTCH3		NEUROD6	ARPC3
FZD7	NOVA1		KCNK5	CREBL2
FZD9	NPSR1		KIF6	C12orf30
G3BP1	NQO2		FABP5	RAB5B
G3BP2	NR1D2		PGAM2	COL12A1
G6PC2	NRBF2		LMTK2	C6orf105
G6PD	NRCAM		PXMP3	ESNA1
GABARAP	NRG2		TNFRSF11B	BACH2
GABARAPL2	NRXN1		HEATR2	E2F3
GABBR1	NSUN2		FOXK1	RPS12
GABPA	NT5C2		OSR2	ZBTB24
GABRG1	NUDCD1		YWHAZ	VPS52
GABRR2	OLFML1		CTHRC1	NUDT3
GADD45G	ONECUT2		TMEM67	DUSP22
GALK1	OPA3		C9orf23	EXOC2
GALNAC4S-6ST	OPTC		KIAA1161	GMDS
GALNTL1	OR2B11		TMEM65	LAMA4
GALR2	ORM1		MAMDC2	SEMA5A
GALR3	OSBPL10		TRPV6	POLS
GALT	OXA1L		ZHX1	DAP
GAN	OXNAD1		CXorf22	CDH9
GANAB	OXSM		KIAA1958	GOLPH3
GAP43	P2RY11		PIGA	SUB1
GARNL1	PAG1		NDUFB6	NUP155
GART	PAK4		ARHGAP12	LIFR
GAS2L2	PAPPA2		FAT3	C9
GAS2L3	PAQR5		FBXO33	TTC33
GAS5	PARP10		C14orf147	FAM162A
GATA2	PARVB		CFL2	FGF12
GATA3	PDE3B		FOLR2	IQCG
GATAD2B	PDE7A		INPPL1	C3orf52
GBA	PDLIM1		PCF11	ABCC5
GBA2	PEMT		C10orf25	CENPA
GBF1	PEO1		KLHDC2	GGCX
GBL	PEX12		TAF3	ST3GAL5
GBX1	PEX26		C10orf72	JMJD1A
GCA	PFDN1		VDAC2	HPCAL1
GCAT	PGBD4		SNAPC4	THADA
GCC1	PHF12		PMPCA	PARD3B
GCDH	PHF20L1		SDCCAG3	FARSLB
GCG	PIGN		LOH12CR1	DHCR24
GCHFR	PIP5K2A		STOX1	CACYBP
GCN1L1	PIR		UBTD1	ESPNP
GCNT2	PLCE1		PTER	HDAC1
GCSH	PLEKHA4		KIAA1731	ASH1L
GDAP1L1	PLEKHG6		CEP57	MEF2D
GDAP2	PMM2		GPT2	KMO
GDI1	PNN		RPUSD2	LPHN2
GDPD4	POLDIP3		BTRC	JARID1B
GEFT	PPAN		BAG5	UAP1
GFER	PPFIA4		API5L1	PRPF3
GFRA2	PPHLN1		ZNF319	SLC2A1
GGCT	PPME1		SGPL1	BLZF1
GGH	PPP1R13B		C10orf104	SLC19A2
GGN	PPP2R4		TAF10	C1orf129
GGT2	PPT2		TPP1	FMO6P
GGT3P	PRDM11		NETO1	BAT2D1
GHDC	PRICKLE1		ATP9B	DARS2
GHR	PRKCH		CYB5R2	OSBPL9
GIGYF1	PRKCSH		SERPINB7	MMP8
GINS1	PRKRIR		LMO1	MREG
GIPC3	PRRT1		C11orf17	CASC1
GIYD1	PRSS35		RIMKLB	MYL12B
GIYD2	PTGES		SEC11L3	FOXO3
GJA3	PTGES3		CASC4	RARRES1
GJB1	PUS7L		AP1G1	C2orf43
GJB4	R3HDM1		YPEL4	WDR35
GJB5	RAB11FIP4		KIAA0101	ITGB1BP1
GK2	RAB31		TMEM170A	CPSF3
GLA	RAB39		TERF2IP	CCDC92
GLB1	RAB5B		ZBTB39	SET
GLB1L	RABGGTA		TAC3	RBM18
GLB1L2	RAPGEF1		XRCC6BP1	FVT1
GLDC	RARRES1		PIP4K2C	ONECUT2
GLI1	RASA2		MS4A7	FLVCR2
GLP-1	RBM12B		MS4A5	GPR68
GLRA3	RBM18		MAPRE2	C14orf102
GLRA4	RBM33		C21orf63	FAM178A
GLS	RBMS3		MARS	TNN
GLT8D3	RCSD1		MBD6	CENPL
GLTSCR2	REL		DUSP18	TNFSF18
GMCL1L	RFFL		PBX3	GORAB
GMPPB	RHBDD2		SNRPD1	NUDCD1
GNAI2	RHOT1		CERCAM	ETF1
GNAI3	RIN2		C15orf39	SIL1
GNAO1	RNASE1		CRK	ZNF706
GNAQ	RNASE4		CARD15	LYPLA1
GNAT1	RNASEL		KATNAL2	COPS5
GNB2	RNF139		CCL23	RDH10
GNB3	RNF152		CD3D	TRIM6-TRIM34
GNB4	ROBO2		FN3K	ABCC11
GNGT2	RPGR		ZNF226	BCL2L14
GNMT	RPH3A		LPO	PPPDE1
GNRHR2	RPL27A		CACNB3	CSMD2
GOLGA2	RPL30		ZNF610	LAX1
GOLGA6	RPP30		NXN	PMS2
GOLGA6B	RPS7		KLK13	ZMIZ2
GOLGA6C	RREB1		KRT1	2011-09-07
GOLGA6D	RRM2		SPRYD3	EEPD1
GOLGA8C	RRS1		IGFBP6	KIAA0087
GOLGA8D	RSAD2		C17orf28	HERPUD2
GOLGA8E	S100A1		ATP5H	CBX3
GOLGA8F	S100A10		TMEM68	HNRPA2B1
GOLGA8G	S100A13		GHDC	INHBA
GOLGA9P	S100A6		E4F1	FTSJ2
GOLPH3	SAE1		DNASE1L2	CIT
GOLPH3L	SAMD4B		KCTD5	MED13L
GOLT1B	SCAMP3		SAC3D1	ITPR2
GP1BA	SCGN		MAP4K2	SPATS2
GP1BB	SCNN1B		SCARA3	CDK2
GPATCH3	SCRIB		HOOK3	C12orf44
GPATCH4	SDC4		DDIT4	ATPAF1
GPC3	SDCCAG10		HIST1H2AE	EIF2C2
GPM6B	SENP1		C1orf31	PARD6B
GPN3	SETBP1		MMADHC	ZNFX1
GPR114	SETD2		HIST1H1E	MOCS3
GPR120	SETMAR		IRF2	RNF114
GPR137B	SFRS14		BDKRB2	STAMBP
GPR137C	SH2B3		COG7	TRERF1
GPR139	SH3BP5L		PPT2	SERPINB6
GPR150	SHE		TXNDC2	NQO2
GPR152	SHF		SDR	ATXN1
GPR153	SHROOM1		KIAA0802	EEF1E1
GPR162	SIL1		HEXIM2	RUNX2
GPR175	SILV		ZSWIM1	SCGB1D2
GPR177	SIPA1L2		ADAM9	SCGB2A1
GPR179	SLC10A1		WFDC13	GTF3C4
GPR180	SLC19A2		NDUFS5	C20orf195
GPR22	SLC25A44		VWA3B	SNRPB
GPR3	SLC2A2		UGT3A2	MKKS
GPR37L1	SLC34A1		IL7R	BFSP1
GPR50	SLC35B2		TMEM208	DSTN
GPR52	SLC38A2		TCTN2	MCM8
GPR56	SLC5A6		IL12A	PLAGL2
GPR61	SLC6A11		TMEM22	ST3GAL3
GPR62	SLC6A13		PCSK9	PCID2
GPR82	SLC7A6		RGS14	TMEM149
GPR85	SMEK1		LMAN2	FRMD8
GPRC5A	SMPDL3A		ZRSR2	ZNF384
GPRIN2	SMTN		SHE	C14orf149
GPRIN3	SMUG1		P2RY12	HIVEP3
GPS2	SNTB1		SNUPN	HRASLS
GPSN2	SNX15		CRADD	MACF1
GPX3	SNX17		TM2D2	POR
GPX4	SOX13		METT5D1	YWHAH
GPX7	SOX5		C15orf40	C22orf24
GRAMD3	SP1		STRA13	ATF4
GRHL1	SP4		MT1E	CPA4
GRHL2	SPDEF		DUS1L	MYO1B
GRHL3	SPSB4		GPS1	TNFSF5IP1
GRIA3	SPTBN1		RAC3	SUMF2
GRIK1	SRD5A1		LIMS1	PALLD
GRIN2C	SRPK1		TPST1	MRM1
GRIN3A	SRPK2		TM4SF1	PHF20L1
GRK6	ST3GAL1		UBE2E1	PUS7L
GRM2	ST5		ADRA1B	FOXA1
GRM6	STAM2		STX8	SNX6
GRM8	STCH		FABP4	EGLN3
GRPEL2	STK17A		FOS	TEP1
GSG1L	STK32B		SETMAR	HDHD1A
GSK3B	STMN2		DCLK2	KCNA5
GSTM4	STRN3		KRT78	C8orf55
GSTT2	STX8		KRT75	ACE2
GSTT2B	STYXL1		WIBG	BST2
GSTTP1	SVIL		PFKFB3	SLC27A1
GTF2A1L	SYPL1		CDH2	USHBP1
GTF2A2	SYT7		IRX2	ACTN4
GTF2H4	TAS2R40		STAT2	ZNF236
GTF2I	TBC1D14		SOCS6	ATP6V1E1
GTF2IRD2B	TBC1D17		BOP1	COX4I1
GTPBP3	TCBA1		CDCA4	COX4NB
GUCA2A	TCEA2		CHCHD7	PPT1
GUCA2B	TCF4		MINA	TBC1D5
GUCY1B3	TEAD4		RPS9	SLC6A6
GYLTL1B	THSD4		PAQR8	DIAPH1
H19	THTPA		PKIA	EXOC4
H1F0	TIGD2		FEZ2	ANO1
H2AFV	TIPRL		ALK	RHPN2
H2AFX	TM2D2		CCBL1	PODNL1
H2AFZ	TMEM106B		PRKCE	RFX1
H3F3A	TMEM109		RBKS	RAF1
H3F3B	TMEM140		GRIK1	SLC6A11
HAGH	TMEM22		SCAND1	PPARG
HAMP	TMEM63B		ZNF440	C18orf2
HAND1	TMEM65		KCNK3	ARFIP2
HAND2	TMEM87B		KRT15	CNGA4
HAPLN2	TMPRSS12		KRT13	FXC1
HAPLN4	TNFRSF11A		PDE7B	EFR3A
HARS2	TNR		ZNF581	OC90
HAS2	TNS3		MCC	PRKAA1
HAS2AS	TOP2B		ZNF318	TBC1D14
HAUS1	TOPBP1		HOP	ZRANB2
HBA1	TOX		HEATR7B2	HRSP12
HBA2	TP53INP1		PTGER4	MATN2
HBBP1	TP53RK		DSCAM	BTBD3
HBD	TPST1		PTCRA	RIN2
HBE1	TRAF1		FALZ	ALDH3B2
HBEGF	TRIM26		ATF7IP	MTL5
HBG1	TRIM38		TCEA2	ATP8A2
HBG2	TRPC7		ANO5	WDR74
HBM	TSHZ1		C1orf111	RARRES3
HBQ1	TST		VAT1L	C16orf63
HCFC1	TSTA3		NXNL1	PDZD2
HCG18	TTC32		ZNF570	LARGE
HCG26	TTC5		NINJ2	ZNF767
HCN4	TTC7A		RRM2	NTS
HCP5	TXNDC5		RPS7	TMTC1
HCRTR1	TXNL1		RNASEH1	KRAS
HCRTR2	TYW1		CYP4F11	CA1
HDAC1	UBE4A		LRRC48	SBF2
HDAC3	UBE4B		JMJD1C	ZFC3H1
HDAC4	UCK2		GAP43	C14orf159
HEATR3	UQCRB		KRCC1	KIAA0427
HEATR7B1	USF1		SLFN12	MBD2
HECTD2	USHBP1		C17orf42	THUMPD3
HELLS	UTP6		MALT1	ARL8B
HELQ	VAX2		MBOAT1	SPIRE1
HELZ	VPS24		GPR22	PPHLN1
HEMK1	VPS41		CXCR6	SLC38A2
HEPACAM2	VPS4B		CEBPB	PLEKHA9
HERC2	VPS52		C5orf34	YWHAQ
HERC2P2	VPS8		ZNF131	RSAD2
HERPUD1	VWF		TP53RK	MYCN
HES1	WDR45L		CLEC12A	CMPK2
HES5	WDR46		BPGM	IAH1
HESX1	WDR65		SYNPO2	C18orf45
HEXIM1	WFDC13		CLP1	KCTD1
HEXIM2	WISP1		RSPH9	CABLES1
HHATL	WNT3A		ZNF24	EMP1
HHEX	WWOX		SNTG2	RERG
HHIPL1	WWP2		RASGRP1	DTNA
HHLA1	XKR7		SMPDL3A	FHOD3
HIBADH	XPNPEP3		RND1	C18orf10
HIF1A	XPO7		OR6J1	FADS2
HIF3A	XRCC6BP1		TAF15	C11orf10
HIGD1A	YBX1		C3orf25	TCN1
HIGD1B	YTHDF1		FADS6	P2RX4
HILS1	YWHAZ		HOXC5	CD36
HINFP	ZAK		CYP7B1	SRPK2
HINT2	ZC3H3		OVOL1	ORC3L
HIP1R	ZCCHC14		RARG	DNAJC14
HIST1H1A	ZCRB1		SP3	CD63
HIST1H1B	ZFAND1		C12orf51	AVIL
HIST1H1D	ZFAND3		PCP4L1	GDF11
HIST1H1E	ZFPL1		ADCK5	FAM186B
HIST1H1T	ZMAT3		CKS1B	FAIM2
HIST1H2AA	ZNF184		ABCD2	KRT7
HIST1H2AB	ZNF236		PPP1R3B	ZC3H10
HIST1H2AC	ZNF239		STOX2	ACVR1B
HIST1H2AD	ZNF24		MAP3K11	MAP7
HIST1H2AE	ZNF264		KCNK7	CD164
HIST1H2AH	ZNF273		GLIPR1L1	LACE1
HIST1H2AI	ZNF284		ARV1	MICAL1
HIST1H2AJ	ZNF326		TMEM196	PIGC
HIST1H2AL	ZNF420		AGR3	DOCK10
HIST1H2AM	ZNF490		ZNF622	LMO7
HIST1H2BA	ZNF550		SH3PX3	SCRN1
HIST1H2BB	ZNF577		GPR113	TNS3
HIST1H2BC	ZNF610		CHD2	CHST12
HIST1H2BD	ZNF623		CCDC106	IGF2BP3
HIST1H2BF	ZNF649		BET3L	RAPGEF5
HIST1H2BG	ZNF706		EIF1AX	RAC1
HIST1H2BH	ZNF76		HEG1	KDELR2
HIST1H2BI	ZNF784		C1orf100	AOAH
HIST1H2BJ	ZNF791		STAT5B	BZW2
HIST1H2BK	ZRSR2		EIF1	TBRG4
HIST1H2BL	2017-03-04		2011-03-10	DBNL
HIST1H2BM	2017-09-03		ZNF791	CCM2
HIST1H2BO	2017-09-15		GSTA3	TTC5
HIST1H3A	7A5		MGA	MTHFS
HIST1H3B	A4GNT		C12orf66	FAM108C1
HIST1H3C	AADAT		DDX23	TM6SF1
HIST1H3D	AAMP		ZBTB4	TEX2
HIST1H3E	AANAT		GLIS1	RALGPS1
HIST1H3F	AARSL		ATP2A2	FAM129B
HIST1H3G	AASDH		MYO1H	ST6GALNAC4
HIST1H3H	AATF		AKIRIN1	ANGPTL2
HIST1H3I	ABC1		ZNF497	CDK5RAP2
HIST1H3J	ABCA1		IQCK	DSCC1
HIST1H4A	ABCA12		NR1D2	IL11RA
HIST1H4B	ABCA4		C4orf32	DNAJB5
HIST1H4C	ABCA5		RAB1B	YIPF3
HIST1H4D	ABCB8		KCTD13	SLC22A23
HIST1H4E	ABCC3		AMZ1	C6orf134
HIST1H4G	ABCE1		KLC2	ARRB1
HIST1H4I	ABCG1		SPSB4	PRKRIR
HIST1H4J	ABCG1		HIGD2B	NUMA1
HIST1H4L	ABCG2		CTDSP2	MRPL15
HIST2H2AA3	ABCG8		GAL3ST3	SULF1
HIST2H2AA4	ABHD1		ANKS4B	MMP20
HIST2H2AB	ABHD4		ZNF519	SQRDL
HIST2H2AC	ABHD7		APOF	GRINL1A
HIST2H2BE	ABLIM1		NRIP3	HADHB
HIST2H2BF	ABLIM1		FAM38B2	MYOF
HIST2H3A	ABP1		MCTP1	KIF11
HIST2H3C	ABR		ALG10B	ZNF365
HIST2H3D	ACAA1		TOM1L2	TET1
HIST2H4A	ACAD11		C15orf53	NAAA
HIST3H2A	ACAD8		UBE2O	NUP54
HIST3H2BB	ACADS		TUBB6	G3BP2
HIST3H3	ACAT1		CSTF3	CNOT6L
HIVEP3	ACAT2		C14orf128	PPP3CA
HK2	ACBD7		HSF5	RNF185
HLA-B	ACCN1		LRRTM4	ETV6
HLA-C	ACCN2		ATAD5	FGD4
HLA-DMA	ACE		ZNF283	ZCRB1
HLA-DMB	ACN9		CRLF3	AMIGO2
HLA-DOA	ACO1		GJC3	COL2A1
HLA-DPB2	ACOT11		KCMF1	PPFIA2
HLA-DQB1	ACOT7		CLK2	LRIG3
HLA-DQB2	ACOT9		HORMAD2	DUSP6
HLA-DRA	ACOX2		MYO1D	SUOX
HLA-DRB1	ACOX3		FOXL1	MAP3K12
HLA-DRB5	ACP1		FOXC2	GALNT6
HLA-E	ACP5		CDK5R1	FAM62A
HLA-F	ACPL2		WSB2	SBNO1
HLA-G	ACRBP		TCEANC	VPS37B
HLTF	ACRC		EFCAB5	CUL4A
HLX	ACRV1		FAM9B	REM2
HM13	ACSBG2		OR14C36	CBLN3
HMBS	ACSL5		RLBP1L1	NOVA1
HMCN1	ACTA1		B3GNT8	C14orf143
HMG20A	ACTC1		C6orf224	NIPA2
HMG20B	ACTL7B		C10orf71	SCAPER
HMGA1	ACTN3		PPFIA3	PARN
HMGA2	ACTR3		PAWR	FTO
HMGB2	ACTR5		NR2C2	ARHGAP17
HMGB3	ACTR6		C18orf32	ATBF1
HMGCR	ACVR2B		CSTF2T	ADAMTS18
HMGN2	ACVRL1		GBA	MAP1LC3B
HMGN3	ACYP1		CD163L1	MYO19
HMGXB4	ACYP2		C5orf39	RASL10B
HMMR	ADAL		KIAA0195	C18orf43
HMX2	ADAM12		IMP3	IMPA2
HNF4A	ADAM22		NDUFV2	GNAL
HNRNPA0	ADAM23		TMEM151B	NPC1
HNRNPA1	ADAM32		NT5DC1	ANAPC11
HNRNPAB	ADAMTS1		ERN1	TBCD
HNRNPC	ADAMTS10		OPLAH	FOXK2
HNRNPD	ADAMTS13		APOLD1	DYM
HNRNPF	ADAMTS14		EXOSC4	BRD4
HNRNPH2	ADAMTS15		C17orf62	FAM125A
HNRNPK	ADAMTS2		FBXO34	APP
HNRNPL	ADAMTS3		C17orf44	SAE1
HNRNPR	ADAMTS7		AURKB	SLC6A3
HNRNPU	ADAMTS9		RRS1	RERE
HNRNPUL1	ADAMTSL1		MGAM	KIAA0319L
HNRNPUL2	ADAR		SAMD4B	GPR161
HOMEZ	ADCY1		C12orf69	ATP1B1
HOOK1	ADCY3		PTPN11	BRP44
HOOK2	ADCY4		RAB39	IQWD1
HOPX	ADCY8		ZNF238	RXRG
HOXA1	ADCYAP1		SYCN	TBX19
HOXA10	ADD2		LRRC3B	UCK2
HOXA11AS	ADH1C		HEATR7A	ADCY10
HOXA2	ADH5		PHC1B	RFWD2
HOXA3	ADIPOQ		SEPHS2	PVRL4
HOXA4	ADM		ZNF784	SDHC
HOXA5	ADM2		C14orf119	PFDN2
HOXA6	ADMR		PUF60	ECM1
HOXA7	ADORA3		DCTPP1	ADAMTSL4
HOXA9	ADPGK		ZADH2	MCL1
HOXB13	ADPRHL1		CCDC43	ENSA
HOXB2	ADPRHL2		TIGD2	SMYD2
HOXB3	ADRA1B		PAK2	ATP8B2
HOXB4	ADRA1D		RNF182	ADAM15
HOXB5	ADRA2A		HIST1H2AC	TPM3
HOXB6	ADRB1		C3orf59	SNAPIN
HOXB7	AFAP		SLC47A2	UBAP2L
HOXB8	AFAR3		OR2A7	HAX1
HOXB9	AGBL2		SLC36A4	CREB3L4
HOXC4	AGER		ANKRD30B	C1orf43
HOXC5	AGGF1		PPA1	GATAD2B
HOXC6	AGMAT		C12orf36	EFNA4
HOXC8	AGPAT3		C1orf180	ILF2
HOXC9	AGPS		GREM2	ITPKB
HOXD1	AGT		CAPS2	GUK1
HOXD10	AGTRAP		SCRIB	CDC42BPA
HOXD11	AGTRL1		KCTD2	PARP1
HOXD12	AGXT2L1		MRPL14	LBR
HOXD13	AHCY		SLC25A42	SOX13
HOXD3	AHDC1		CHRM2	PPFIA4
HOXD4	AHNAK		ZNF707	C2orf86
HOXD8	AHSG		DHTKD1	SNRPG
HOXD9	AICDA		POLR2A	MALL
HPD	AIF1		OFCC1	NXPH2
HPDL	AIM1L		C5orf23	THSD7B
HPX	AIM2		FAM12B	SUMF1
HRC	AK5		SETD2	C3orf31
HRCT1	AKAP10		FAM12A	VGLL4
HRH1	AKAP11		MRPS23	RBMS3
HRH3	AKAP13		GPR135	OSBPL10
HS3ST3A1	AKAP2		P2RY13	ITGA9
HSCB	AKAP3		HKR1	RPL32
HSD17B10	AKAP4		PLAG1	SRPRB
HSD17B12	AKAP7		COPG	LPP
HSD17B14	AKR1CL2		C19orf6	CAMK2D
HSD17B8	AKR7A3		ASB18	NDUFS6
HSF4	AKT2		FAM159A	FAM105A
HSF5	ALAD		UBE2E2	IQGAP2
HSFX1	ALAS1		C22orf26	CDKAL1
HSFX2	ALCAM		FIGN	C6orf167
HSP90AA1	ALDH1L1		TMIGD1	RARS2
HSP90B1	ALDH2		KCNJ14	C6orf192
HSPA1A	ALDH7A1		FBXL6	C7orf50
HSPA1B	ALDOA		C1S	EGFR
HSPA1L	ALDOC		ZNF804B	PURB
HSPA5	ALG1		C17orf77	IGFBP1
HSPA8	ALG10B		CLN8	GBAS
HSPB6	ALG2		TRAPPC6B	CCT6A
HSPB8	ALG3		PGBD4	PSPH
HSPB9	ALG6		KPNA2	ATXN7L1
HSPC072	ALG8		GLRX5	TLK2
HSPC159	ALKBH1		TBPL2	HMBOX1
HSPG2	ALKBH3		ADI1	TRIM55
HSPH1	ALKBH4		C16orf79	ADHFE1
HTATIP2	ALKBH6		TSKU	MRPS28
HTR1B	ALLC		ANXA2	RPL7
HTR1D	ALOX15B		VMO1	PSKH2
HTR2C	ALOX5AP		WFDC10B	DPYS
HTR3A	ALPI		SPATA13	MTDH
HTRA2	ALPK1		CADM1	EBAG9
HULC	ALPP		C12orf60	POLR2K
HYAL1	ALS2CR11		SPNS2	UTP23
HYAL2	ALS2CR4		LYPD4	NDUFB9
HYAL3	ALX4		PTTG1IP	TATDN1
HYLS1	AMBN		C20orf135	FAM135B
HYOU1	AMBP		DAZAP2	SIGMAR1
IARS	AMICA1		FAM9A	STOM
IARS2	AMOTL2		ZNF623	MRRF
IBSP	AMPD2		C10orf107	ASTN2
IBTK	AMZ1		OVCH2	METTL11A
ICA1	AMZ2		FHL3	CIZ1
ICAM3	ANAPC4		GPR132	SLC25A25
ICAM4	ANAPC7		MX2	GPR107
ICAM5	ANGEL1		C2orf64	USP6NL
ICT1	ANGEL2		UTP11L	ST8SIA6
ID2B	ANGPT2		C22orf30	PARD3
ID4	ANGPT4		THOC4	FAM13C
IDE	ANGPTL4		AIFM3	C10orf11
IDI1	ANK1		ZNF703	CAMK2G
IER5	ANK3		RBM12B	ADM
IER5L	ANKK1		GPR39	C11orf49
IFFO1	ANKMY1		IQGAP3	C20orf94
IFI30	ANKRD13C		NPB	C11orf59
IFRD2	ANKRD13D		DIABLO	DAK
IFT140	ANKRD25		PGP	TRPT1
IFT20	ANKRD37		PCDH9	FERMT3
IGDCC3	ANKRD47		ACOT1	PLCB3
IGDCC4	ANKRD54		ALDH1A3	MRPL49
IGFBP6	ANKRD7		POU6F1	FAU
[truncated: 5,104 more rows]

## Sheet: S6-3
Table S6-3 List of HOTAIR and YBX1 co-regulated genes
HOTAIR-regulated genes	YBX1-regulated gene (ChIP-seq+predicted)	Co-regulated genes
ITGA3	ACSS2	ITGA3
RAB5B	ADA	RAB5B
DICER1	AKT3	DICER1
COL11A1	AMPH	COL11A1
ATP2B4	ANKRD40	ATP2B4
COL5A2	ANKRD56	COL5A2
TCIRG1	APBA2	TCIRG1
NT5C3	APCDD1L	NT5C3
LGALS8	APH1A	LGALS8
TUBA4A	ARHGAP6	TUBA4A
LAMC2	ARHGEF10L	EVL
ZCCHC7	ARL4D	SMARCD1
EVL	AUP1	ADARB1
SMARCD1	B4GALNT2	RNASEN
ADARB1	B4GALT1	POLDIP3
RNASEN	BAG1	NEBL
POLDIP3	BASP1	SPAST
NEBL	BCLAF1	DAGLB
SPAST	BICD1	B2M
DAGLB	BMPER	SYP
B2M	C10orf49	ZFYVE26
SYP	C11orf30	ABCB6
ZFYVE26	C11orf51	ETS2
ABCB6	C17orf71	RASA1
ETS2	C1orf51	ZBTB4
RASA1	C1orf61	VPS26A
ZBTB4	C20orf108	FXYD5
ATG4A	C20orf133	MYBL1
VPS26A	C20orf85	FBXW11
FXYD5	C9orf131	PTPLAD1
MYBL1	C9orf24	BCL6
CXCL1	C9orf25	TOMM34
FBXW11	CA4	C3orf21
MTO1	CACNA1C	GOSR1
PTPLAD1	CACNA2D3	HSBP1
BCL6	CACNB1	ELP4
ARHGEF7	CCDC49	C5orf41
MAPK8IP2	CCL19	C11orf49
VWA1	CCL27	EFEMP1
ALG13	CCNG2	C15orf57
SLC36A1	CEP192	SOX4
TOMM34	CFTR	C20orf160
CREB1	CHCHD3	PAIP2
C3orf21	CHMP5	PBX3
SLC22A18	CLTC	NT5DC1
GOSR1	COL23A1	KCNMA1
HSBP1	COLEC12	MRPS6
ELP4	COX11	IL17RB
C5orf41	CPT1A	MRPL13
C11orf49	CPVL	TMEM140
NETO2	CSE1L	ZNF318
EFEMP1	CSMD3	KIF23
F2RL2	CYP4F3	ACACA
C15orf57	DAB2IP	COMMD10
SOX4	DDX27	SLFN11
C1orf86	DENND1A	FAM72D
C20orf160	DENND1B	DIAPH3
PAIP2	DGKG	PPP2R2B
PBX3	DKK2	WDR26
NT5DC1	DLX4	SMAD5
KIF3B	DNAH8	PLAGL2
KCNMA1	DNAI1	ABHD11
MRPS6	DOK1	LRP8
IL17RB	DOK5	SRPK2
MRPL13	DPP10	INSIG1
TMEM140	DPP6	LHPP
RNF145	DQX1	CD44
ZNF318	DSCR3	FAM102A
KIF23	DYNLRB1	DHRS3
IDH1	EEF1A2	RHEB
ACACA	ELMO1	BAZ2B
COMMD10	EME1	SLC30A5
SLFN11	EML1	BCAS4
FAM72D	EMR2	FAM120A
DIAPH3	EXOSC1	BTBD3
CLEC16A	EXT1	NRIP3
PPP2R2B	FAM125B	GNB5
WDR26	FAM33A	CX3CL1
USP12	FARS2	UBFD1
MNT	FBXL17	FLJ46906
SMAD5	FBXO38	UBIAD1
PLAGL2	FBXW2	DHX58
ABHD11	FBXW8	CCL20
MCFD2	FCHSD2	RAB3IL1
LRP8	FGF10	MLLT6
SRPK2	FRMD4A	FAM46C
INSIG1	GFM1	DTX3
EIF4B	GFOD1	TTC9B
LHPP	GIMAP8	EAF1
SP110	GLI3	CDKN1A
FAF1	GLO1	UBE2L6
SLC12A2	GLRA1	FAM119A
CD44	GNA13	CDKN2D
GTSE1	GOLGB1	TNFRSF1B
UBA2	GORASP1	ST5
FAM102A	GPR12	KLC1
DHRS3	GPR179	DUSP19
RHEB	GRHL1	PLEKHM1
BAZ2B	HECW1	ATF3
SLC30A5	HIPK2	SPAG9
BCAS4	HNF4A	ABHD2
FAM120A	HOXA3	MSI2
BTBD3	HOXB1	CTBP2
KLF2	HOXB2	CDK6
NRIP3	HOXB3	FBXO17
GNB5	HOXB5	RHOU
CX3CL1	HOXB6	LYST
PTBP2	HOXB8	DTL
UBFD1	HRASLS2	UAP1
TICAM1	HTRA2	NUMB
FLJ46906	HYDIN	GPX7
UBIAD1	IGF2BP1	RPS6KB1
DHX58	IGSF21	FBXO32
ERCC1	ISGF3G	POFUT1
CCL20	ISL1	E2F5
ELL	JMJD1B	TMEM159
RAB3IL1	JTB	SLC44A2
MLLT6	KCNK10	CA8
EPSTI1	KCNK4	MAP1S
EGR1	KCNS1	ACOT7
FAM46C	KHDRBS3	ARL14
ZNF483	KIAA1128	SP1
DTX3	KIAA1217	ALDH1A3
TTC9B	KIAA1539	CCNYL1
GBP4	LASP1	DKFZp686O24166
EAF1	LHX2	ACLY
CDKN1A	LHX9	NCAPD2
UBE2L6	LMBR1	AMD1
FAM119A	LNX1	PFN2
CDKN2D	LOXHD1	ANO6
FAM13B	LRP5	CPD
TNFRSF1B	LRRC59	HIST1H2BD
ST5	LUC7L2	UBQLN1
XAF1	LYST	AHNAK
KLC1	M6PR	NLK
DUSP19	MAP3K7IP3	SF3B4
PLEKHM1	MAP3K9	RTN3
ATF3	MAPKAP1	IL8
SPAG9	MARK2	CTDSP2
ABHD2	MARVELD3	CALML4
RAP1GAP	MICALCL	LONP2
MSI2	MID1	ASPH
TDRD7	MMP16	C13orf29
CTBP2	MMP24	HIST1H4C
CDK6	MMP26	PCDH7
SP100	MRPL27	OPN3
FBXO17	MRPS14	ARMCX5
PLSCR1	MS4A8B	CHDH
RHOU	MTIF3	HOXC4
LYST	MUC20	PEMT
DTL	MYH7B	CNN2
IFI44L	MYO10	ZSWIM4
UAP1	MYST2	APOL3
SSTR2	NCBP1	ADAR
PARP14	NCOA3	ZNFX1
NUMB	NCOA6	CATSPER2
SLC7A11	NDUFA8	DGKD
GPX7	NME7	OAS1
RPS6KB1	NPAS3	ZAK
FBXO32	NPEPL1	NFKB2
TAF12	NR6A1	IFIT3
HI	NRL	VGF
POFUT1	NUBPL	IFIT1
HAS3	NUP214	CCL5
E2F5	OR10G2	IFITM1
TMEM159	ORMDL3	ISG20
SLC44A2	P2RX7	ISG15
CA8	PAX9	GDF15
SPHK1	PCK1	HIST2H2AA4
MAP1S	PFDN4	HIST2H2AA3
ACOT7	PHB	BST2
MXRA5	PHKG1	HIST2H2AC
ARL14	PIGS	SFN
SP1	PITPNC1	ARL6IP1
ALDH1A3	PITPNM3	CDCA8
CCNYL1	PKHD1	GSTP1
DKFZp686O24166	PMF1	MELK
ACLY	PNPLA1	NR2F6
TMC6	POLD3	OSTC
ADD3	PPARBP	PHF19
TMEM151A	PPM1D	RALA
NCAPD2	PPP4R1L	SNORA12
ACCS	PRKCA	PTRF
RIPPLY2	PRLR	RAC1
AMD1	PROCR	PRDX6
AKTIP	PRR11	PRKCA
PNMA3	PSMB3	FN3KRP
MYO3B	PSMC4	PPP2R1B
IL28A	PSMD3	TMEM167A
CAPN12	PTPRN2	ARPC5
HLA‐B	PTRH2	SRP9
PFN2	PYGM	DHX33
STX11	RAB22A	TTPAL
ANO6	RAD51C	LOC399965
CPD	RAD51L1	CPEB3
HIST1H2BD	RBM5	TTC33
IL27RA	RGMB	KRAS
UBQLN1	RGS22	C5orf22
AHNAK	RIMS4	RAB8B
NLK	RNASEN	HBS1L
SF3B4	RPL19	ARSK
KRT18	RPS27	TAF2
RTN3	RPS6KA5	XPOT
IL8	RPS6KB1	CPNE3
CTDSP2	RUVBL1	SLC4A7
CALML4	SAMD12	CDK8
ZC3HAV1	SAPS3	C14orf167
CORO6	SDC2	MTM1
LONP2	SELL	MAP4K3
ASPH	SENP5	AKAP2
C13orf29	SF3A3	RWDD4A
HIST1H4C	SGCE	NRP1
PCDH7	SH3PXD2A	POLR1B
OPN3	SLC11A2	KIF20B
CERK	SLC24A3	HCFC1
OAS2	SLC2A10	PLSCR4
SYT11	SLC2A8	MED23
ARMCX5	SLC35B1	C7orf58
CHDH	SLC39A1	PRKDC
HOXC4	SLCO2B1	ZBTB6
PEMT	SOCS7	CNOT4
NAMPT	SORBS1	SEMA3E
CTDSP1	SOX11	FUBP3
CNN2	SPATA20	CCDC66
IL28B	SPATA3	SYNJ1
NME4	SPO11	ST13
NRG1	SPOP	B4GALT6
FBLN1	ST6GAL1	WDR89
TYMP	STAC2	MAPK8
ZSWIM4	STAMBPL1	RPL22
CASP4	STON2	TOMM70A
APOL3	STXBP4	NEK1
ADAR	SULT2B1	BRMS1L
ZNFX1	TAC4	DDX50
CATSPER2	TAGLN3	FEZ2
CASP1	TEX14	ZNF566
DGKD	THEM4	NUFIP1
IFI6	THRAP4	RAD51AP1
OAS1	TIAM1	ECT2
ZAK	TIGD3	FAM49B
NFKB2	TM9SF4	PNRC2
MX1	TMEM100	C1orf109
IFIT3	TMEM49	ANKIB1
VGF	TMEM55A	LATS2
IFIT1	TMEM92	ACBD3
OASL	TRAF5	ZCWPW2
IL29	TRPC4AP	ATPAF1
IFIT2	TSPYL5	USP6
IFI27	TTC21A	SEMA6A
CCL5	TTF1	BZW1
IFITM1	TTLL11	PITPNC1
ISG20	TTLL5	RAPGEF6
HERC5	TUB	PPAP2B
IRF7	TUBD1	PARD6B
ISG15	UBE2Z	WASF3
GDF15	UBR2	MSL3
PRIC285	UNC45B	NPTN
SOD2	WDR25	ANKRD13C
HMOX1	WDR5	CEP68
IRF9	WDR51B	GPD2
HIST2H2AA4	WFDC5	CNOT6L
HIST2H2AA3	WISP2	LAMP2
BST2	XYLT2	OSBPL3
LOC100129681	ZBTB16	CCDC117
PARP9	ZDHHC16	ELAVL1
SLC15A3	ZNF215	ZNRF3
PARP12	ZNF217	KCTD18
IFIH1	ZNF33B	SERBP1
HIST2H2AC	ZNF595	CDC14B
SAMD9	ZNF704	KIAA0040
LINCR	ZNF718	EXTL2
SFN	A2BP1	PCDH10
ARL6IP1	AAAS	KIF21A
CDCA8	AADACL1	USP14
GSTP1	ABCA7	EPHA8
MELK	ABCD2	PHLDB2
MRPL19	ABHD14A	ENAH
NR2F6	ABHD14B	PAK2
OSTC	ACCN1	TMEM20
PHF19	ACOT8	RANBP6
RALA	ACSBG1	SIRT1
C8orf59	ACTL6A	SUPT16H
CAV1	ACTR1A	PGGT1B
SNORA12	ACTR8	NPAT
PTRF	ADAM10	SP5
RAC1	ADAMTS18	FOXN3
PRDX6	ADAMTS6	IMPACT
PRKCA	ADCK4	NCOA3
KRT18P13	ADCY6	PRUNE
CMTM6	AFF3	STK17B
FN3KRP	AFG3L1	NECAP1
LOC653226	AGXT	TAF4
FLJ40504	AKAP9	FAT4
MICB	AKR7A2	USP8
LOC646567	ALOXE3	CLK1
PPP2R1B	ANAPC10	STAG3L4
TMEM167A	ANKRD11	G2E3
ARPC5	ANKRD43	FAM135A
ROD1	ANKZF1	RANBP9
HNRPH3	ANP32A	ESCO1
SRP9	ANTXR1	PKN2
MTHFD1L	AP2S1	AFF1
DHX33	AP4M1	FOXG1
CKAP4	APEX1	CNTNAP2
PTPMT1	APEX2	SPATA2
TTPAL	APLP2	HOMER1
LOC399965	APOA2	KCTD1
LOC729317	APOF	CCDC138
FLJ46120	APTX	MTRR
SGPP1	AQP3	KIAA1841
TMEM30C	AQP6	AHCTF1
CPEB3	ARL2BP	SACM1L
API5	ARNTL	OSBPL8
LOC441052	ARR3	ZNF684
TTC33	ARX	PTK2
KLRA1	ASCL1	SOSTDC1
KRAS	ASNA1	SLC30A7
LOC643972	ATG9A	SNCAIP
C5orf22	ATP1A3	SPRED2
KIAA0368	ATP6V0E2	RFC3
RAB8B	AURKB	YTHDC1
HBS1L	AVPR1B	ZNF273
SETD7	B3GNT1	ASB7
ARSK	B3GNT7	PLK4
TAF2	BAG5	ANLN
FAM114A2	BARHL1	ZNF461
TYW3	BBX	GOLGB1
XPOT	BCKDHA	PUS10
DNAJC28	BCKDK	HIF1A
CPNE3	BCL6	GLDC
UNC93A	BCL7C	ZNF238
SLC4A7	BDNF	NMD3
CYBRD1	BICD2	PSD3
CCNT2	BLNK	H2AFV
CDK8	BLOC1S1	EXOC2
C14orf167	BRCA1	ZFP91
MTM1	BRCA2	SLAIN2
MAP4K3	BRD2	KLF5
AKAP2	BRD8	TOP2A
RWDD4A	BRMS1	MKI67IP
NRP1	BSN	GABPA
INSIG2	BTG2	FRMD3
TDG	BTK	ARRDC5
SCN7A	BZRPL1	FOXK1
ASF1A	C10orf32	NRIP1
POLR1B	C10orf35	SNIP1
BBS7	C10orf62	HAPLN4
KIF20B	C11orf10	GOLGA8E
HCFC1	C11orf48	LOC158572
PLSCR4	C12orf40	DNAJC13
MED23	C12orf49	LRRC58
C7orf58	C12orf53	RAB11A
TBC1D4	C12orf57	ADAM17
PRKDC	C14orf1	SLC39A10
UBE2N	C14orf153	B3GNT2
ZBTB6	C14orf178	ACAP2
PCGF3	C15orf29	AHR
LARP1B	C16orf46	CSNK1A1
SELT	C16orf53	SH3BGRL2
CNOT4	C17orf39	LRRC8B
SEMA3E	C17orf81	GDAP1L1
FUBP3	C18orf10	MTMR12
CCDC66	C19orf23	SDAD1
SYNJ1	C19orf40	RYR2
ST13	C19orf50	STAG2
CPEB2	C19orf51	FAM8A1
B4GALT6	C1orf102	SFRP1
WDR89	C1orf138	CUL4B
C9orf40	C1orf147	ARF6
MAPK8	C1orf189	KIF18A
LOC653510	C1orf2	IL1RAP
MAPK6	C1orf201	THAP2
RPL22	C1orf54	SNX29
TOMM70A	C1orf69	UTP6
NEK1	C1orf84	PRMT3
DUSP5P	C1QL4	SH3GL1
C11orf61	C20orf112	MYF5
BRMS1L	C20orf117	IRS1
DDX50	C20orf118	PTPN11
FEZ2	C20orf134	BAZ1A
ZNF566	C20orf144	MYO1D
NEIL3	C20orf165	MBTD1
RNF14	C20orf3	AQR
NUFIP1	C20orf4	TPR
RAD51AP1	C20orf96	LIMCH1
BCKDHB	C21orf58	ZNF644
ECT2	C22orf31	MAP7
ZYG11B	C22orf32	ZNF302
FAM49B	C2orf42	SHOC2
PNRC2	C2orf7	PALB2
PI4K2B	C3orf18	ZSWIM6
FAM129C	C3orf62	TFAM
C1orf109	C4A	BTBD1
SLMO2	C5orf32	LIFR
ANKIB1	C6orf134	CNBD1
KLRG1	C6orf97	AMOT
C11orf57	C7orf16	CELSR2
LATS2	C9orf127	TRIM37
TMX4	C9orf6	SENP1
ACBD3	C9orf95	ZNF512
ZCWPW2	C9orf97	SLC16A9
ATPAF1	CA1	VPS24
USP6	CABP1	RAP2A
SEMA6A	CALD1	ARID4A
BZW1	CAMKK1	XRRA1
LOC283516	CAND1	STK38L
PITPNC1	CASQ1	KIF20A
RAPGEF6	CATSPER2	BMPR1A
PARG	CBX6	RABL3
PPAP2B	CBX8	MAPKAP1
PARD6B	CC2D1B	SBF2
WASF3	CCDC103	TCERG1
DCK	CCDC108	PARP11
MSL3	CCDC115	TMEM87B
KIAA1671	CCDC123	PIGN
NPTN	CCDC34	OSBP
ACER3	CCDC42	PIK3CG
ANKRD13C	CCDC58	CHAC2
CEP68	CCDC66	NAP1L2
XPO4	CCDC68	CTAGE1
GPD2	CCDC72	ATP2C1
LOC100130413	CCDC80	C5orf34
CNOT6L	CCDC96	PSMD5
PHKA1	CCNA1	FIGNL1
ZNF451	CCNB1	ABCE1
EXOC6B	CCT7	ZNF577
LAMP2	CD3EAP	MLLT10
OSBPL3	CD40	PTGES3
SASH1	CD52	BCOR
ZFP37	CD59	NEDD4L
KDM4C	CD68	ITGB1BP3
CYP4X1	CDC23	FAM105A
C3orf58	CDC6	WDR33
FAM175B	CDC7	ZBTB39
CCDC117	CDCA3	EHBP1
ELAVL1	CDH1	TM7SF3
ZNRF3	CDH22	BAT2D1
KCTD18	CDK4	ENPP4
CCNG1	CDK7	ASAP1
TMEM188	CDV3	INTS2
SERBP1	CDX1	ANXA4
ANKRD10	CEBPE	DSP
CDC14B	CENPT	KCTD3
KIAA0040	CHCHD4	GLCE
EXTL2	CHD3	ANKMY2
PCDH10	CHDH	SGOL2
KIF21A	CHMP4A	GUCY1B3
BEND7	CHP	MTFR1
ZNF181	CHRM4	WDR51B
AMN1	CHRNB1	KIF11
USP14	CHUK	C2orf48
RAP2C	CIC	LOC158381
MANEA	CIRBP	SCOC
EPHA8	CITED4	DEF8
PHLDB2	CKAP2	DIP2B
UBXN4	CKS1B	SLC22A5
ENAH	CKS2	PRKAR2B
PAK2	CLASP1	CCDC111
TMEM20	CLCN2	NUDT21
RANBP6	CLDN7	NBN
SIRT1	CLDND2	NPY1R
HACE1	CLEC3B	TMTC3
SUPT16H	CLK3	NF1
CGGBP1	CLK4	ATG2B
RAD17	CLSPN	LSS
PGGT1B	CLSTN3	FAM178A
ARL13B	CLTA	BEND6
FAM66C	CNIH3	NFIA
NPAT	CNTD1	FAM108C1
SP5	CNTNAP5	M6PR
FOXN3	COL5A1	MAP1LC3B
IMPACT	COL5A3	WDR67
AP1AR	COPS3	FMO5
GLTSCR1	COPZ2	KBTBD2
CRYZ	COQ6	KIAA1712
NCOA3	CORO2B	HEY1
EHHADH	CPEB4	ST18
TMEM50A	CPLX2	BDNF
PRUNE	CPSF4	ETV1
PACRGL	CREB3	GPM6B
STK17B	CRYZL1	BLNK
SHQ1	CS	FAM177B
NECAP1	CSAD	SLC16A10
TMEM168	CTBP2	ZMAT3
TAF4	CTF1	CCNG2
FAT4	CUTA	MAML1
USP8	CXorf15	CCT5
CHIC1	CXXC4	RREB1
CLK1	CYB561	ARHGAP12
LOC221710	CYB561D2	LCORL
STAG3L4	CYB5B	CYB5B
ZNF28	CYB5D1	APPL2
ENOPH1	CYGB	C1orf26
FLJ38379	DCDC2	ATG4C
G2E3	DCLRE1A	AP1S3
FAM135A	DCP2	HOOK1
LOC100130383	DCTN4	FZD3
RANBP9	DDR1	SNX16
ESCO1	DDX23	ILF3
PKN2	DDX4	C15orf41
ZNF25	DEAF1	JMJD1C
C21orf99	DGKD	KBTBD10
AFF1	DGKZ	ENPP2
COX15	DHCR24	RAG1
FOXG1	DHX15	SLC24A1
USP28	DHX36	NXT2
FKTN	DLAT	CEP110
PHF15	DLL3	ZNF365
SASS6	DNAJB11	CCDC121
SMARCAD1	DNAJB5	SLC35A1
LOC642622	DNAJB9	ASAP2
MARCH5	DND1	ITGA1
TRMT11	DNM2	UBE2CBP
LOC100129034	DOM3Z	HMGN4
FOXD3	DPH1	OPA1
CNTNAP2	DTL	GPBP1L1
SPATA2	DTX3	CCDC43
HOMER1	DUS2L	CLDN1
KCTD1	DUSP19	LRBA
DPYD	DYNC1H1	PNN
CCDC138	E2F3	IL1R1
AMMECR1	E2F4	KLHDC5
MTRR	EAF2	CADPS2
CHERP	EBP	KIDINS220
KIAA1841	EBPL	WDFY1
AHCTF1	ECE2	DZIP1
SACM1L	EFTUD2	SLC7A6
LOC641510	EHF	BTAF1
OSBPL8	EIF2AK3	SIAH1
ZNF684	EIF2B4	CAND1
PTK2	EIF5B	LCE4A
SOSTDC1	ELAVL4	SERAC1
SLC30A7	ELOF1	SRGAP3
SNCAIP	ELOVL5	ARID4B
SPRED2	EML2	SMC2
RFC3	EML4	SCYL2
SR140	EN2	SLC29A1
YTHDC1	ENSA	SMAD2
ZNF273	EPB41L1	TARSL2
ASB7	EPB41L4B	SETD2
RRN3	EPB41L5	PRRC1
ERMAP	EPB42	NUPL1
PLK4	EPDR1	AP3S1
ANLN	EPHA7	PMS1
PPP2CB	EPM2AIP1	HMG20A
ZNF461	EPOR	PRKAB2
CTAGE4	ERAL1	SPEF2
ARHGEF6	ESAM	NSUN6
GOLGB1	ESPL1	NUDT7
PUS10	ESRRA	SESN1
TMEM64	ETF1	EYA1
XPR1	ETFB	FBXO34
OVOS	ETV1	NUF2
HIF1A	ETV4	GNA13
CLNS1A	ETV5	MAP3K5
GLDC	EVI1	YES1
ZNF238	EXOC3L	FREM2
NMD3	EXOSC10	C12orf69
PSD3	EXOSC5	ZHX1
EP400	FADS2	MBOAT2
ABI1	FAM122C	VPS4B
ADO	FAM126B	CSPP1
H2AFV	FAM40A	PIGK
EXOC2	FAM40B	ACPL2
ZFP91	FAM46C	HNRNPF
BOD1L	FAM50A	PLCL2
SLAIN2	FAM5B	PIK3CB
KLF5	FAM73B	GPR116
WNK2	FASTKD5	FGF7
NCRNA00158	FBXL18	SCP2
TOP2A	FBXL8	PIP5K1C
MKI67IP	FBXO24	RIPK4
LOC220429	FBXW7	PPFIA2
GABPA	FDXR	EIF4G2
FRMD3	FGF13	ERI2
ARRDC5	FGF5	FBXW2
FOXK1	FKBPL	SLC4A4
C14orf104	FLJ25006	PKP4
NRIP1	FLJ37543	TIGIT
TSEN15	FLJ40125	CNBP
SNIP1	FLJ40606	TULP3
HAPLN4	FLJ46838	PIK3R4
GOLGA8E	FN1	UQCRB
LOC158572	FOXA3	FIG4
LOC100133450	FRMPD1	RHOT1
LOC100133116	FSCN3	HSD17B4
ZNF761	FUNDC1	SETD1B
DNAJC13	FXC1	NEURL1B
SNX3	FXYD1	TMEM176B
LRRC58	FXYD5	ZNF146
ALS2	FXYD7	ZNF501
RAB11A	FZD9	STOX1
ADAM17	GABBR1	GOLPH3
PIKFYVE	GADD45G	SUB1
SMC5	GALNAC4S-6ST	ANKRD40
SLC39A10	GALNTL1	TSPAN13
LOC285147	GAN	ZNF235
B3GNT2	GART	ZRANB3
ACAP2	GAS2L2	LAPTM4B
AHR	GATA2	TIGD7
CSNK1A1	GATAD2B	ZNF331
SH3BGRL2	GBA	NPPC
LRRC8B	GBA2	PPP1CC
GDAP1L1	GCA	MAGI1
RP11-327P2.4	GCDH	LINS1
MTMR12	GCNT2	TMPO
SDAD1	GDAP1L1	SLC6A9
RRP1B	GDPD4	BCAT2
RYR2	GGT2	SLC40A1
ZCCHC6	GJA3	SFXN4
CCDC15	GJB5	ADSS
STAG2	GLB1L	EIF2AK3
FAM8A1	GLDC	CNKSR1
MIA3	GLI1	ACAT1
PROS1	GLRA3	TTK
SFRP1	GOLGA8G	SLC9A3R2
CUL4B	GOLT1B	RPL15
LOC727962	GPR180	FAM126B
KDM6A	GPR37L1	YIPF4
ARF6	GRHL2	MEOX2
ABCB10	GRHL3	TMED6
KIF18A	GTF2H4	NKAIN2
SSX1	GTF2IRD2B	CHD1
IL1RAP	GUCA2A	ZNF236
THAP2	GYLTL1B	TULP4
SNX29	H1F0	ZNF142
UTP6	HAND2	NR1D2
SYNE1	HAPLN2	STAM
PRMT3	HBEGF	C4orf26
SH3GL1	HCRTR1	C10orf107
MYF5	HDAC3	SMG7
IRS1	HEMK1	AASDH
PTPN11	HIST1H2AB	ZFR
BAZ1A	HIST1H2AC	RSBN1
PAM	HIST1H2AH	DCP2
MYO1D	HIST1H2BB	NUS1
CTCF	HIST1H2BC	PHF20L1
MBTD1	HIST1H2BH	ALDH5A1
AQR	HIST1H2BK	FIGN
TPR	HIST1H3B	PDZD2
LIMCH1	HIST1H3C	CMPK1
ZNF644	HIST1H3F	TMED5
MAP7	HIST2H3A	CPNE8
ZNF302	HIST2H3C	PARP1
SHOC2	HIST2H4A	HBP1
MINPP1	HIVEP3	ZNF780A
TNRC6A	HK2	MYCL1
PALB2	HLA-DMB	CLK4
UPF2	HLA-DQB2	HEATR5A
ZSWIM6	HM13	IMPAD1
TFAM	HMGB2	NCKAP1
THUMPD1	HMGCR	GPNMB
GRIP1	HMMR	RBM6
BTBD1	HMX2	FCHSD2
LIFR	HOXA10	SLC24A4
TRPM7	HOXA7	ZNF248
CEP120	HOXC5	GJA3
CNBD1	HOXC6	TBC1D3B
AMOT	HOXD1	PPP2R5A
LACTB	HOXD10	DNAJB6
RRAGC	HOXD12	KCNMB2
CELSR2	HPD	GOLGA8F
TRIM37	HPX	EP300
PAQR3	HRC	CSMD3
OR52B4	HSD17B12	HSPB6
LOC649294	HSD17B8	RAB28
SMARCA2	HSFX1	KRT6B
SENP1	HSP90B1	RAB10
ZNF512	HSPA5	TOMM20
APBB2	HTR1B	THUMPD2
MECP2	HYAL3	C6orf192
SLC16A9	HYOU1	PRKRIR
FCF1	ICAM3	CCPG1
VPS24	IGFBP6	RBM7
RAP2A	IGSF2	CCDC34
CLEC2D	IKBKAP	ARRDC4
ARID4A	IL11RA	C15orf29
LOC441294	IL23A	CDYL
XRRA1	IL2RG	SPDYA
RMND5A	IL6ST	DHX32
FLJ41455	ILF2	ITSN1
MAGOHB	ILK	C22orf41
AJAP1	ILVBL	NPEPPS
RAVER2	IMP4	MAP4K4
CAMSAP1L1	INTS7	TACC1
MT1F	IQCB1	ZCCHC14
PRPF39	IQCD	CEP170
STK38L	IRF1	PER3
UHRF2	IRS4	SRBD1
KIF20A	IRX3	TBC1D8
WDR5B	ISG20	ZBTB1
BMPR1A	ISL2	SCPEP1
SLTM	ITGA5	CD164
SNORA65	ITGA7	HLTF
C1orf103	ITIH4	FMR1
RABL3	ITPKC	PIK3CA
MAPKAP1	ITSN1	TTC28
SBF2	IWS1	BAZ2A
DYNC1LI1	JMJD1C	SLC39A6
LOC100132215	KBTBD8	LY6G6E
TCERG1	KCNA1	KLHL7
PARP11	KCND3	ATP6V0D2
LOC100134244	KCNE4	CHD9
TMEM87B	KCNH7	ZNF711
PIGN	KCNK7	RRS1
UBA3	KCNN3	LOC442421
OSBP	KHSRP	CDC73
C1orf124	KIAA0323	ARPP19
RNF146	KIAA1161	BACH1
LOC100133862	KIAA1279	RBL1
PIK3CG	KIAA1328	KLF10
CHAC2	KIAA1522	C3orf64
GNAI1	KIF20A	STAG1
USP10	KIF21B	SUV420H1
RG9MTD2	KIF4A	ARSH
AIDA	KLF1	ZNF45
DYNLT3	KLHDC7A	TBL1XR1
NAP1L2	KLHL14	GALNT7
CTAGE1	KLK6	PRR14
LOC283999	KRT15	OMA1
ATP2C1	KRT19	BIRC2
C5orf34	KRT23	ANP32A
PSMD5	KRT81	DDX21
C4orf29	KRTCAP2	CLN8
FIGNL1	KY	VAMP4
C5orf37	L3MBTL2	PPHLN1
SHPRH	LDB1	IARS
ABCE1	LENEP	KLHL24
KIAA0947	LEO1	ALKBH1
PEX1	LGI4	TMEM131
TGM6	LGR4	ZC3H11A
ZNF175	LMAN2L	LOC339674
CWC22	LMO4	KIAA1147
ZNF577	LOC148696	ZNF420
ORC4L	LOC400464	ERCC6L
MLLT10	LOC401431	CEACAM16
C3orf33	LOC401589	EXO1
NAALAD2	LOC440925	BRWD1
COPS7B	LOC441046	AGPAT3
PTGES3	LRCH4	KIF15
BCOR	LRG1	TAOK3
NEDD4L	LRP4	AKD1
ITGB1BP3	LRRC28	B4GALNT3
FOXD4	LRRC29	SC4MOL
FAM105A	LRRC4C	GFM2
WDR33	LRRN1	TWISTNB
ZBTB39	LRRN3	CCNY
CAPZA1	LRRTM1	SUDS3
RDX	LRTM1	DPY19L1
EHBP1	LSMD1	MED22
TM7SF3	LSP1	MDM1
PPARGC1A	LST1	USP24
SMNDC1	LTB	USPL1
ISCA1	LYPD4	HIST1H2AC
HS3ST3B1	M6PRBP1	SLC38A2
BAT2D1	MAB21L2	SEC63
TARDBP	MADD	TMEM38B
ENPP4	MAGEE2	KDM3A
ASAP1	MAGOH	LOC221442
LHX3	MAP1S	GIMAP6
INTS2	MAP2K1	DHX57
ANXA4	MAP3K11	CUL3
RIF1	MAP3K14	GAD1
DSP	MAPK9	PDSS2
KCTD3	MAPRE1	RIT2
GLCE	MARCKS	MRPL1
NUDT10	MARK3	DLG1
SMC3	MAZ	ZFC3H1
ANKMY2	MCM7	RIMKLB
SGOL2	MCM8	TXNDC16
GUCY1B3	MDM1	C1orf51
MTFR1	MED12	TPMT
SLC30A9	MED19	SFRS7
WDR51B	MEFV	RPAP3
TBK1	MEGF8	RNF114
LIG4	MEIS1	KHSRP
PLAA	METTL7A	SMARCA5
C9orf144B	MFSD5	HMGCS1
WDR44	MGC39545	RCHY1
KIF11	MID1IP1	ABCA10
C2orf48	MITF	LSM12
PHF10	MLH1	NAV1
ACSM3	MLL4	METTL14
LOC158381	MMACHC	GNB4
SCOC	MMP28	RNMT
DEF8	MNAT1	TRIM59
DIP2B	MOCS1	KY
PQLC1	MOSPD3	RNF160
SLC22A5	MPHOSPH9	NOS1AP
FLJ46875	MPI	MCM3APAS
TNKS1BP1	MPP5	PFTK1
PRKAR2B	MRPL10	SNX13
CCDC111	MRPL34	CYP3A7
CNOT8	MRPL43	SMS
NUDT21	MRPL51	PHTF2
NBN	MRPS12	CDS1
NPY1R	MRPS18B	CKAP5
KIAA1109	MSH2	NEDD4
TMTC3	MSX2	TP53RK
CCDC99	MUTYH	C4orf41
TRMT61B	MVP	C11orf82
NF1	MXI1	MUCL1
DEPDC1B	MYEOV2	TFCP2
ATG2B	MYL6	CREBL2
LSS	MYLIP	MAP3K7IP3
ABL2	MYLPF	GPR160
HISPPD2A	MYOZ1	DST
PAPSS1	MYPN	KIAA1704
FAM178A	MYRIP	ZNF44
BEND6	NADSYN1	MUPCDH
NFIA	NAT6	CBL
ADAM11	NCAPD2	MFSD1
FAM108C1	NCK2	HDAC9
M6PR	NDOR1	KCMF1
ABI2	NDUFB3	DCUN1D4
MAP1LC3B	NEDD9	TXLNB
WDR67	NEURL2	C5orf15
CLCA4	NEUROD1	DKK2
C10orf47	NEUROD2	TP53BP2
BDP1	NFKBIB	NKX6-3
FMO5	NHEJ1	UTP18
KBTBD2	NHLRC2	PI15
USP45	NHS	PCK2
MEMO1	NIT1	ZFAND3
KIAA1712	NKG7	VDAC1
HEY1	NKX2-2	TAF5L
MTCH2	NLGN3	GAPVD1
C1QTNF3	NMNAT3	GABPB1
TRIOBP	NOL12	TMTC2
ST18	NONO	DUS4L
BDNF	NOSIP	ANKRD46
ETV1	NOV	LOC100133315
GPM6B	NPAS4	C10orf108
BLNK	NR4A3	MBIP
FAM177B	NRD1	AGL
POLR1D	NRGN	CCNC
MYEF2	NRXN3	PIGW
RCOR3	NSMCE2	ARNTL
LOC100130700	NT5C1A	PDCL
SLC16A10	NUDC	NAGA
ZMAT3	NUDCD2	40793
SLC1A6	NUDT16	DCTN4
C3orf63	NUDT18	NARG2
CCNG2	OAT	SCGB1C1
MAML1	ODAM	FRMD4A
CCT5	OGG1	AGK
FGD6	OGT	BANF1
LOC100133478	OR10AD1	USP15
HOXC13	OR13J1	HCG18
LOC400573	OR6S1	PDPK1
RREB1	OR7G2	MYCN
ARHGAP12	ORMDL1	WHSC1L1
LCORL	OSBPL9	UPF3B
CYB5B	OSGEP	OXR1
MCM10	OSTbeta	XPO1
APPL2	OSTF1	WDSUB1
C1orf26	OTX2	FASTKD3
ATG4C	P11	PHF3
AP1S3	P4HB	ANGEL1
TMEM135	PADI1	CD9
KIAA0907	PAF1	RIMS2
HOOK1	PANK2	RPP30
C14orf106	PARVG	PRIM2
SLC35B3	PBX3	LMBR1
FZD3	PBXIP1	CRTAP
ABHD15	PC	AGFG1
C14orf138	PCDH10	FOXJ2
ITGBL1	PCDH18	NIPBL
SNX16	PCDH8	CXXC4
ILF3	PCDHGB2	RBM26
C15orf41	PCDHGB3	TRIM14
MAP3K4	PCF11	ABCA12
FCGBP	PCNT	RSPH4A
FAM190B	PCTK1	SCHIP1
JMJD1C	PDAP1	ZNF541
LOC100131172	PDCD4	TPM3
KBTBD10	PDCL	SLC16A6
ENPP2	PDE11A	BPIL2
RAG1	PDE4B	CDKAL1
SLC24A1	PDE4D	ACVR1
NXT2	PDIA3	METAP2
CEP110	PDIA4	LEO1
VPS13C	PDPN	MATR3
ZNF365	PDYN	C20orf114
ANXA11	PDZD7	PPP1R2
ANAPC1	PEG3	ALG2
CCDC121	PEX16	TAS1R2
SLC35A1	PFDN2	RRAGB
SAP30L	PFKFB1	HMGXB4
ASAP2	PGD	USP37
ITGA1	PHF23	CEP76
UBE2CBP	PHLDB1	ATXN7L1
HMGN4	PHLDB2	KIAA0802
ZNF83	PHTF1	BUB1
OPA1	PIGH	RNF44
GPBP1L1	PIGT	TUSC5
CASD1	PIGV	SERP1
CCDC43	PIK3C2A	PIGA
CLDN1	PIK3CG	JHDM1D
LRBA	PIK3R1	NFKBIZ
LOC100128960	PIPOX	SOCS6
LPAR4	PISD	BCCIP
ATG5	PKLR	YEATS4
PSPC1	PLCB3	FAM126A
PNN	PLCXD2	SLC9A9
IL1R1	PLEKHJ1	HLF
KLHDC5	PMS1	WDR47
NHLRC3	PNCK	ARHGAP11A
HSD17B11	PNPLA6	FAR1
CADPS2	POLG2	TRA2A
DNA2	POLR2E	RNF17
KIDINS220	POLR2H	KAT2B
SPIN3	POLR2I	CCDC41
WDFY1	POLR3H	SEC62
DZIP1	POU3F2	WIPF3
SLC7A6	PPM1A	KIAA0319
SETD3	PPM2C	SCML2
BTAF1	PPP1R10	RNASE8
DCAF12	PPP1R13L	CCDC85C
SIAH1	PPP1R1B	PKD2
EMB	PPP2R5C	FZD5
CAND1	PQBP1	NUP160
GNA11	PQLC2	FKBP5
FTSJD1	PRCP	LRTOMT
ANKDD1B	PRDM10	ZDHHC5
LCE4A	PRDM2	HSPH1
LOC728558	PRKCZ	TNRC18
ACSL1	PRMT5	PRKCB
SERAC1	PRMT8	SH2D3A
SRGAP3	PROK2	ADAMTS3
ARID4B	PRR14	FBXL12
SMC2	PSMC3IP	IGFN1
FAM188A	PSTPIP2	PPTC7
LOC100129620	PTF1A	LOC646214
SCYL2	PTPN6	CEP97
RBMX2	PTPRA	C14orf135
SLC29A1	PVALB	PROK2
SMAD2	PVRL1	CTNND1
TARSL2	QARS	MAT2B
MOCS2	QRSL1	UBR3
LOC643988	RAB24	ACO1
SETD2	RAB2B	TET1
TMCO3	RAB41	IKZF5
PRRC1	RAB4B	EIF4E
WDR75	RABL4	PPM1H
NUPL1	RANBP10	MPHOSPH9
CTU1	RAP2B	PCDHA12
AP3S1	RASSF3	RBL2
MARK1	RASSF5	HNRNPD
LOC285300	RBM23	C10orf68
PMS1	RBM8A	BBS10
SENP6	RBP5	LRCH2
HMG20A	RDH14	SEC24D
ACSL4	RDH8	SMEK2
PRKAB2	RECQL	PLS3
SPEF2	RGAG1	LCA5
OTOP1	RGAG4	TBX2
NSUN6	RGS3	MICAL3
MFAP3L	RGS4	CAMLG
NUDT7	RILP	SCML1
SESN1	RIOK3	ZDHHC3
EYA1	RLF	EID2B
FBXO34	RMI1	TBC1D14
NUF2	RNASE7	CDC42BPA
GNA13	RNASEH2A	RAB18
MAP3K5	RND1	RIPK3
YES1	RNF121	PCDH11Y
C10orf46	RNF128	ZNF658
CSGALNACT2	RNF13	BET1
GAS1	RNF167	ITGA6
FREM2	RNF40	PPP4R2
C12orf69	RNF6	SRRM1
ZHX1	RPL18	ZNF223
EXOC1	RPL7L1	C15orf42
MBOAT2	RPS14	STX3
MFHAS1	RPUSD2	ASTN1
VPS4B	RTN2	MUC4
CLASP2	RTTN	NRP2
SNRNP48	RXRB	SIGLEC1
LOC100129699	RXRG	PCDHA6
CSPP1	S100PBP	COL6A3
LOC643873	SACM1L	CLDN22
FAM133B	SARS2	NLGN3
CC2D2A	SCD	PXN
CCDC14	SELK	NCAM1
DEPDC1	SEMA3A	HSPG2
PIGK	SERF2	SELE
ACPL2	SERPINA6	PVRL1
hCG_1776007	SESN2	KAL1
HNRNPF	SETD4	IHH
ZMYM1	SF3A2	ADAM9
LOC729204	SFRP2	PTPRS
PLCL2	SFRP4	FREM3
PIK3CB	SFRS2	NID2
GPR116	SFXN3	PCDHGB7
2011-09-08	SFXN5	PCDHGA12
TSPAN32	SGK2	NRXN2
ZNF354A	SGOL2	CHST10
FGF7	SH3BGR	DCBLD1
SCP2	SH3BP2	NRCAM
PIP5K1C	SHBG	ENTPD1
LOC100131993	SHC1	NFASC
LOC100134365	SHC3	SEMA5A
IGF2BP2	SIRT2	CDH23
ESF1	SIX5	TROAP
ZNF382	SLA	GPR56
CROCCL2	SLC13A4	SEMA4D
PRRG3	SLC20A1	ITGB3
MFSD8	SLC22A17	COL16A1
ARCN1	SLC22A2	AMICA1
RIPK4	SLC23A3	PTK2B
DHX29	SLC25A11	AMTN
LOC552889	SLC25A35	COL14A1
PPFIA2	SLC26A2	CTNNA2
FAF2	SLC26A9	PCDHGC4
EIF4G2	SLC2A11	CTNNA3
ERI2	SLC2A13	PCDHGB4
FBXW2	SLC2A4	CLDN10
SLC4A4	SLC30A1	ITGB8
PKP4	SLC39A5	SDK2
SLC10A7	SLC39A7	CCL4
SLC35A3	SLC5A2	FERMT3
LZTFL1	SLC6A7	NELL2
TIGIT	SLC6A9	FN1
MOBKL2B	SLC7A2	FER
CNBP	SLIT3	PCDH11X
TULP3	SLITRK1	FBLN5
PIK3R4	SMC1A	PDPN
UQCRB	SNCA	COL9A1
TRIM2	SNRPF	DSC3
FIG4	SNTB2	BTBD9
NAT12	SNW1	COL28A1
SERPINE2	SON	THBS3
RHOT1	SOST	PARVG
HSD17B4	SOX15	AMIGO2
ZNF434	SOX2	ARHGAP5
C4orf49	SP5	ADAM15
SETD1B	SP7	AGFG2
NEURL1B	SPAG5	AGPAT1
TMEM176B	SPDYC	ALDH3B1
ZNF146	SPG7	AP2A1
ZNF501	SPHK2	B4GALT1
TNKS	SPTLC2	BAG5
ALAD	ST3GAL3	BICD2
STOX1	STARD13	BLOC1S3
GOLPH3	STAT2	C9orf78
SUB1	STIL	CASP7
ADAT2	STK16	CDS2
ANKRD40	STK19	COL5A1
LOC643802	STOX2	CRABP2
TSPAN13	STX5	CSK
ZNF235	SUFU	CTSZ
ZRANB3	SULT1A3	ELMOD2
ZNF280D	SULT1A4	EPB41L3
LAPTM4B	SUMO2	EPDR1
TIGD7	SUMO3	G3BP2
ZNF331	SUV39H1	GANAB
NPPC	SV2A	HEG1
USP25	SYMPK	KRT81
PPP1CC	SYNE2	MANBA
MAGI1	SYNGAP1	MAP2K1
LINS1	SYNGR4	ME1
GPATCH8	SYNPO	MPP7
WDR36	TACC2	PDK3
TMPO	TAF10	PITX1
PATL1	TAF1C	PTER
SLC6A9	TAF6	PTPRJ
BCAT2	TAOK2	QTRTD1
TSN	TAS1R2	RAB13
SLC40A1	TBC1D10B	RBM25
SFXN4	TBC1D2B	SCARA3
HISPPD1	TBCCD1	SLFN5
EIF2S2	TBX19	STAT5A
ADSS	TCERG1	STEAP4
EIF2AK3	TCIRG1	TBC1D10B
DCUN1D2	TCOF1	TCEAL4
CNKSR1	TENC1	TSC22D1
CBWD5	TEP1	UBE3B
ACAT1	TESC	VAMP8
GAL3ST4	TESK2	VPS41
TTK	TEX11	XPNPEP1
SLC9A3R2	THAP5	ZC3H13
DKFZP434I0714	THAP8	ZNF512B
IPO11	THAP9	RBKS
NKX3-2	TIMM17B	CCDC58
CASP8AP2	TIMP3	RNF5
RPL15	TINF2	ITGB4
THOC2	TJP2	ABCC3
FAM126B	TLE2	METTL7A
SKA2	TLN1	RAB6A
YIPF4	TM7SF3	GOLGA7
MEOX2	TMCO2	ACADSB
TMED6	TMEFF2	DDX60L
NKAIN2	TMEM106C	DNAJC8
CHD1	TMEM107	CBX5
C5orf44	TMEM143	DCP1B
SMG1	TMEM144	LACTB2
SFRS12	TMEM160	SEC23B
ZNF236	TMEM173	C7orf25
LYRM7	TMEM43	RRM2B
TULP4	TMEM55B	SEL1L
ZNF142	TMEM57	RASSF5
NR1D2	TMEM71	WARS
SPTY2D1	TMEM79	HDHD2
LOC100131850	TMEM86A	SERPINB5
STAM	TNF	TMEM2
C4orf26	TNFAIP1	GALE
C10orf107	TNFAIP2	PLD1
SMG7	TNPO3	LUC7L2
AASDH	TNRC4	KIAA0196
ZFR	TNRC6B	TBC1D5
RSBN1	TNXB	ATP6V1D
SORD	TOE1	ATR
DCP2	TOMM40L	HRSP12
NUS1	TOP2A	DMXL2
PHF20L1	TP53	R3HDM1
C17orf69	TPCN1	SLC9A6
TMEM167B	TRADD	EDNRB
BHLHE40	TRAF3IP2	BRE
ALDH5A1	TRIM46	LCMT2
ETHE1	TROAP	C6orf89
FIGN	TRPC5	YPEL5
PDZD2	TRPM4	THEM4
CMPK1	TSC22D3	SLC5A3
PHC1	TSNAXIP1	ETFB
LOC100128416	TSSC1	RECQL4
TMED5	TTC15	FIP1L1
CPNE8	TTC23	ACSS2
PARP1	TTC25	CA5B
HBP1	TTC30A	PSMA6
ZNF780A	TTC30B	BCKDHA
MYCL1	TTC9B	PTGS1
C1orf115	TUSC4	UEVLD
CLK4	TXNDC2	ARHGEF12
HEATR5A	TXNDC9	GTF2E1
TOP1	UACA	ADCK1
IMPAD1	UBE2G2	HNRNPH2
ZNF23	UBE2L6	GDPD1
FBXL3	UBL4A	TGM2
FAM76A	UBOX5	FLNC
NCKAP1	UBQLN4	NFU1
MTMR1	UFC1	CHTF18
KRTAP19-2	UNC5CL	XPNPEP3
EDNRA	USP2	SNRPD2
SH3GLP1	UTP11L	PTPRU
GPNMB	VPS18	GTF3A
ANKRD50	VSIG2	MYL12A
ZNF627	WARS	TAF15
RBM6	WBSCR28	TOP1MT
FCHSD2	WDR19	EPHB2
SLC24A4	WDR23	TNXB
ZNF248	WDR47	GINS2
GJA3	WDR54	RBM15B
C17orf54	WDR55	DENR
STXBP5	WDR62	C6orf106
ZBED4	WDR63	RASSF2
TBC1D3B	WDR81	RTN4RL2
C4orf39	WDR89	SLC3A2
PPP2R5A	WFDC2	RPUSD1
DNAJB6	WNT10A	CYP2S1
BCL7A	WNT16	B3GNT1
KCNMB2	YARS	TMSB4X
SFRS12IP1	YIPF4	ABCA5
GOLGA8F	YWHAH	ALPK2
DZIP3	ZBTB32	ANGPTL4
EP300	ZCCHC16	AP3S2
CSMD3	ZDHHC5	APOLD1
TTC9	ZIC1	ARHGEF3
HSPB6	ZIC3	ARNT2
RAB28	ZIC4	AZI2
SFRS13A	ZIM2	B9D1
LOC100129295	ZMYM3	BCAN
KRT6B	ZNF165	BCDIN3D
LOC729061	ZNF282	BHLHE41
RAB10	ZNF3	BLCAP
TOMM20	ZNF341	BMS1P4
THUMPD2	ZNF428	BRPF3
LOC390638	ZNF446	BRWD3
C6orf192	ZNF513	C15orf40
SLC7A4	ZNF524	C1orf228
CARD9	ZNF689	C2orf43
PRKRIR	ZNF785	CCDC113
CCPG1	ZNHIT2	CDH13
RBM7	ZSWIM3	DNAL4
CCDC34	ABCC10	DOPEY1
ARRDC4	ABCC5	DUSP6
CNTNAP3	ABCC8	EHF
C15orf29	ABHD8	ENOX2
ELOVL4	ABRA	ENTPD5
DDX26B	ABTB2	ETS1
MED20	ACIN1	FAM173B
NR2C1	ACPP	FAM43A
CDYL	ADAM9	FBXL16
SPDYA	ADAMTS4	FOS
DHX32	ADCK5	FOSB
ITSN1	ADCY9	GALNTL6
C22orf41	ADI1	GPR137C
CCDC112	ADSS	HECW1
NPEPPS	AGR2	HIPK2
PTGS2	AKAP1	HIST2H2BE
KIAA1609	AKT1S1	HOMEZ
DDX60	ALDH3B2	HOXA13
TRPV1	ALG10	HRH1
MAP4K4	ALK	ICA1
SFRS11	ALKBH8	IER5
MYO6	ALOX12	INTU
TACC1	AMHR2	IQCG
ZCCHC14	AMPD3	KATNAL2
CEP170	ANG	KCNK3
PER3	ANGPTL6	KIAA0586
SRBD1	ANKMY2	KIAA1407
WDR78	ANKRD13A	KRCC1
LOC100129387	ANKRD29	LMLN
KIF2A	ANKRD46	LRRC20
TBC1D8	ANKRD6	MAGEF1
ZNF606	ANLN	MKRN3
ZBTB1	AP1S1	MORN4
SCPEP1	AP4S1	MR1
LTBP1	APP	MRPS18C
CD164	AQP5	MSRB2
FBRSL1	ARHGAP10	MXD1
HLTF	ARHGAP24	NIPA1
BMI1	ARHGAP9	NOG
FMR1	ARHGEF3	OBFC1
PIK3CA	ARMC6	P2RX6
CLDND1	ART4	PDGFA
ZNF776	ASCC3	PIP5K1B
TTC28	ATP1B3	POLR3GL
C17orf85	ATPAF1	PORCN
PEG10	AVIL	PRELID2
BMS1	B4GALT6	PRRT1
ZNF498	BACH2	PRSS8
BAZ2A	BAT1	R3HDM2
SLC39A6	BAT2D1	RARRES3
ZNF442	BAZ2A	SALL4
LY6G6E	BCL2	SCLT1
WNT1	BCL2L14	SDCCAG8
ATP6V1B2	BCR	SLC2A11
KLHL7	BIRC3	SLC38A9
ATP6V0D2	BLVRA	SLCO2A1
CHD9	BLZF1	SPINK4
ANP32E	BPIL2	ST3GAL3
ZNF711	BRD4	STC1
MRPL42	BZW2	STYXL1
PPARGC1B	C10orf11	TBC1D8B
RRS1	C10orf71	TENC1
LOC442421	C11orf1	TK2
SS18L1	C11orf17	TLE6
RP5-1022P6.2	C11orf2	TMEM187
CDC73	C12orf26	TRAF3IP1
TMEM146	C12orf36	TRAK2
ZNF404	C14orf119	TRIM66
ARPP19	C14orf145	TTC21A
BACH1	C14orf70	UHMK1
RBL1	C15orf24	WDR19
EIF4EBP2	C15orf40	WIBG
KLF10	C16orf51	YJEFN3
C3orf64	C17orf42	ZDHHC4
BEST3	C17orf44	ZFP36
STAG1	C18orf1	ZNF76
KDM1B	C18orf43	ADAMTS5
SUV420H1	C18orf55	AMN
C2orf16	C18orf58	AOC2
C9orf5	C1orf100	AOC3
LOC100131053	C1orf109	ATG9B
ARSH	C1orf52	ATOH8
ADAP2	C1RL	AVIL
SLC18A1	C20orf177	C19orf24
ZNF45	C20orf23	C1orf106
TBL1XR1	C21orf128	C1QL4
NT5E	C21orf51	C3orf52
ANXA10	C2orf28	CA12
GALNT7	C2orf48	CABYR
PRR14	C4orf32	CAMK2A
LOC100131594	C5orf16	CLCN4
OMA1	C5orf22	COL11A2
BIRC2	C6orf105	COL9A2
ANP32A	C6orf26	CRB2
DDX21	C6orf51	CRYAB
CLN8	C8orf54	DDN
VAMP4	CA8	DRD4
WNK3	CABLES1	FGFR3
PPHLN1	CACNB2	FLJ45513
IARS	CACNG4	FOXF2
KLHL24	CACYBP	FOXM1
ALKBH1	CALCOCO1	FOXP4
TMEM131	CAPN2	GAS5
OTUD4	CARD15	GAS7
AK3	CASK	GNAT2
ZC3H11A	CATSPER3	GNB3
LOC339674	CBARA1	GRASP
KIAA1147	CCBL1	ID1
ZNF420	CCDC55	ID2
ERCC6L	CCDC60	INHBE
CEACAM16	CCL28	KCNJ14
EXO1	CCM2	KCNQ2
FOXN2	CD22	KCTD17
C5orf54	CD97	LRFN1
ALDH18A1	CDC42BPG	LYPD6
CENPE	CDCA5	MAMDC2
DDX3X	CDCA8	MAPK13
SOX8	CDH7	MED11
BRWD1	CDK2	MKNK2
AGPAT3	CEBPB	MN1
KIF15	CETN1	NACAD
HEXB	CIB4	NFATC2
LOC100288891	CLDN4	NFATC4
PLS1	CLEC9A	NOTCH3
PEX3	COG5	NPR3
TAOK3	COL13A1	NRG2
MOSC1	COL27A1	NUDT22
AKD1	COL28A1	OTOF
B4GALNT3	COLEC10	PCNXL3
SC4MOL	CORO2A	PDGFRB
GFM2	COX4I1	PDGFRL
PCGF6	COX4NB	PDK4
TWISTNB	COX6A1	PPP1R14B
CCNY	COX6C	PTN
SUDS3	CPA6	RBM20
SPOPL	CRADD	RUNX3
DPY19L1	CRAT	SIPA1L1
COMMD2	CREB3L4	SLC4A8
MED22	CRSP3	SNORD74
NBPF14	CRY2	SOBP
PRMT10	CSMD2	SP4
MDM1	CSTF2T	SPNS2
USP24	CTNNA2	SPOCK2
USPL1	CXCR6	STARD10
HIST1H2AC	CXorf22	SYCP2
LOC100292021	CYP3A4	TAS1R3
SLC38A2	DAB1	TBKBP1
SEC63	DAD1	TCF4
TMEM38B	DAP	TCF7L1
LOC100128001	DAZL	TERT
MTPAP	DDX21	TGM1
KDM3A	DEDD	TM4SF1
NBPF3	DEF6	TNNC1
LOC221442	DENND2A	TRIM54
GIMAP6	DENND3	TUBA1A
DHX57	DEPDC5	WNT6
CUL3	DGUOK	ZBTB10
ZNF638	DHRS4	ZNF276
CHM	DNAL4	ZNF695
GAD1	DPH5	ZNF704
PDSS2	DRG1	NUCKS1
RIT2	DUOX1	GPATCH4
MRPL1	DUOXA1	PCMTD1
DLG1	DYNLL1	PDE3A
FGFBP3	DYNLL2	CCND1
BPTF	DYSF	JTB
ZFC3H1	ECHDC1	H1F0
RIMKLB	EDC3	CYTH1
TXNDC16	EEF2K	VAV2
C2orf49	EGLN2	LIMA1
RALGAPB	EGR2	CDKN2A
C1orf51	ENY2	CCDC55
LOC646870	EPB41	UBE2T
TPMT	ERC2	GLT8D1
SFRS7	ERCC6	AP2S1
RPAP3	ERGIC2	DIABLO
RAP1GAP2	ERN1	RAB4B
RNF114	ESR2	KRT80
KHSRP	EXOC6	DDX52
SMARCA5	FABP5	RBM5
HMGCS1	FAH	BECN1
HMGN5	FAM102A	FAH
RCHY1	FAM107B	WBP2
PIWIL4	FAM113B	HMMR
GCOM1	FAM119B	HMGA1
CDC37L1	FAM12A	TBC1D17
ABCA10	FAM12B	GFM1
LSM12	FAM32A	CDK5RAP2
C9orf109	FAM3B	WDR70
SLCO1C1	FAM46A	VAPB
GOLGA1	FAM60A	MDC1
NAV1	FAM83A	EML2
METTL14	FASLG	UBE2E1
GNB4	FASTKD2	AP1G2
RNMT	FBXL5	ARFIP1
TRIM59	FBXO15	QSOX2
UNC45A	FBXO17	IMPA1
UBE2QP2	FCER1G	PRPF40A
KY	FEN1	BBX
RNF160	FFAR1	MAP4K5
NOS1AP	FGD4	YLPM1
MCM3APAS	FGD5	WDR45
PFTK1	FGF12	EHBP1L1
SNX13	FGFR4	AP2M1
CYP3A7	FKBP4	KANK2
SMS	FKBP6	MVP
ABCA11P	FNDC3B	HNMT
CAPRIN1	FTL	EPB41
LOC100131630	FUZ	MET
MSL3L2	GAB2	COX6B1
PHTF2	GABRG3	RAB3D
CDS1	GALK2	NDE1
MPDZ	GALNT8	TRIM26
PIBF1	GARS	SLC30A1
LOC729669	GAS7	C19orf43
CKAP5	GATA6	TOR1B
NEDD4	GATAD1	MRPL49
TP53RK	GFOD2	CRIP1
C4orf41	GHRHR	FABP3
C11orf82	GIT2	DLG5
MUCL1	GLIS1	MKL1
TFCP2	GNAS	RHOB
EFNB2	GNB1	YTHDF1
CREBL2	GOLGA5	ATP9A
MAP3K7IP3	GOSR1	POU2F1
GPR160	GPD1	MYO9B
DST	GPHA2	CNNM4
KIAA1704	GPI	MTSS1L
ZNF44	GPR84	USP11
MUPCDH	GPS1	CHKA
CBL	GRB10	BCL2L1
NAP1L1	GRIN2B	PRKD3
MFSD1	GRINA	KRT9
HDAC9	GRWD1	PFDN6
KCMF1	GSG1	CAMK1D
TAS2R10	GTF3C1	NUDCD3
DCUN1D4	GUCY2C	TACC3
TXLNB	GUK1	STMN1
LRRFIP2	GULP1	LSM1
C5orf15	HCK	RPL23A
DKK2	HGF	IGF1R
PRKCI	HK1	SLC33A1
TP53BP2	HSF2BP	PRSS21
NKX6-3	IFT122	PLCB4
UTP18	IGFBP3	BAD
SIKE1	IL12B	YAP1
PI15	IL1RN	ADCY9
PCK2	IL20	PROCR
ZFAND3	IL20RA	NENF
AFTPH	IL7	KIAA0101
PRDM4	ILF3	HIST2H2AB
LOC340074	IMMP2L	NFIB
VDAC1	ING3	FKBP14
AFF4	INSIG1	FNBP1
TAF5L	INTS2	C1orf198
GAPVD1	IQCG	WBP11
GABPB1	IQCH	MRPL41
TMTC2	IRAK4	CDV3
ZNF227	ITLN2	GRPEL2
CSNK1A1L	ITPR1	SNRPC
DUS4L	ITSN2	CYB5R1
ANKRD46	JARID1A	ZNF574
LOC100133315	JARID1B	CPVL
C10orf108	JARID2	ADSL
GLUD2	JMJD2A	FAM3C
RP11-345P4.4	KAZALD1	FBL
GOLGA8A	KBTBD2	RRBP1
MBIP	KCNAB1	TPP2
PDHX	KCND2	DDAH2
AGL	KCNK5	STAT5B
CCNC	KCNQ3	EHD4
PIGW	KCNQ5	NDUFS2
COG3	KCTD17	DPM1
VPS45	KIAA0179	SERPINB6
ARNTL	KIAA0247	IARS2
NFATC1	KIAA0528	DAK
LOC100291791	KIAA0556	RHOG
GOLGA4	KIAA0586	NDUFS4
LOC284930	KIDINS220	PSMB3
PDCL	KIF18A	TRIP13
LOC653653	KIF6	ABCF2
FEM1A	KLC4	FKBP2
NAGA	KLHL18	EIF3F
APC	KLK13	GPX4
40793	KPNA5	CDC5L
DCTN4	KRT4	RCN1
FLJ45950	KRT5	MOSPD1
PRRG1	KRT7	HEXA
LRRC17	KRT75	RPS5
NARG2	KSR1	SDF2L1
SCGB1C1	LACE1	DIAPH1
FRMD4A	LAMA3	PTPN1
AGK	LCP1	MCM4
BANF1	LDLR	RPS26
ZNF529	LIFR	SRP54
USP15	LILRB5	DAP3
PSMD10	LIMA1	VPS25
HCG18	LIMK2	TBCD
SUCLA2	LITAF	BLVRA
PDPK1	LMLN	GCN1L1
USP44	LMO3	FAM136A
PRAMEF11	LOH12CR1	DNAJB1
LOC100128993	LPP	SPRYD4
MYCN	LRP2	ATP5A1
WHSC1L1	LRP6	HNRNPC
UPF3B	LRRC42	ILF2
LOC730167	LRRC8A	ARL3
BTNL2	LSM14A	DLD
ZNF330	LSM5	PYCR2
PAN3	LTB4R2	GNAI2
OXR1	MAMDC2	GNAI3
XPO1	MAP2K6	SNRPA
WDSUB1	MAP3K12	TMED9
FASTKD3	MAPK4	SRPRB
PHF3	MARS	ACTR3
ANGEL1	MATN3	PDIA4
TOPORS	MB	GGCT
CD9	MBD4	TXNRD1
LOC644366	MC2R	NIP7
ITIH5	MCC	PURB
RIMS2	MCL1	ECHDC1
DOCK7	MDH1B	NDUFV2
RPP30	MDH2	DYNLRB1
PRIM2	MDN1	SMC1A
LMBR1	ME3	EIF1AD
CRTAP	MED25	NAP1L4
AGFG1	MEOX2	SARS
FOXJ2	MET	VASP
NIPBL	METT5D1	S100A13
PDZRN3	METTL3	RPSA
CXXC4	MFAP5	CHD3
C12orf11	MGAT1	ACOT1
GCH1	MGP	LAP3
AMFR	MGST1	NDUFA4
PLEKHG1	MKNK1	MARCKS
LOC647946	MKS1	NNMT
AASDHPPT	MRPL14	DEK
GBP3	MRPL2	OSTF1
RBM26	MRPS23	MGMT
TRIM14	MRPS28	SF3B14
ATP5E	MRPS35	NUDT15
ABCA12	MRRF	KRT5
GABRA5	MS4A7	NUDCD1
PTP4A1	MTA3	C11orf48
RSPH4A	MTFR1	SPCS2
DRAM2	MTHFSD	AIP
SCHIP1	MTMR7	CD2AP
ZNF541	MYCN	NUBP1
TPM3	MYL4	RAE1
WNT9A	MYO18A	C20orf27
CPPED1	MYO1G	SCFD1
SLC16A6	MYO9B	KRT10
STYX	NAG	UQCRQ
SPEN	NAV1	KRT2
BPIL2	NDUFA4	KRT1
PDS5B	NDUFS2	HSP90AA1
USP31	NEBL	HSP90B1
VCX2	NEK8	HSPA8
CDKAL1	NELL1	CCT3
ACVR1	NFE2	CCT6A
METAP2	NFKBIL1	ACTA1
LEO1	NFS1	MSN
MATR3	NHLRC1	KRT79
C20orf114	NOTCH3	JUP
WDR52	NOVA1	ACIN1
PPP1R2	NPSR1	ACTN1
ALG2	NQO2	KRT15
TAS1R2	NR1D2	HIST1H2AB
RRAGB	NRBF2	HDAC1
HMGXB4	NRCAM	GPI
USP37	NRG2	HADHA
TMEM158	NRXN1	ENO1
CEP76	NSUN2	BUB3
ATXN7L1	NT5C2	DHX15
PPAT	NUDCD1	EIF4A1
KIAA0802	OLFML1	PCBP2
BUB1	ONECUT2	PRPF6
RNF44	OPA3	RPL13
TUSC5	OPTC	RPL27A
LRRC14B	OR2B11	RPL32
SERP1	ORM1	RPL38
PIGA	OSBPL10	RPL9
MORF4	OXA1L	RPS3
JHDM1D	OXNAD1	SF3A3
NFKBIZ	OXSM	TRA2B
PDS5A	P2RY11	XRCC6
SOCS6	PAG1	TBX3
BCCIP	PAK4	RBBP4
RNF32	PAPPA2	RPL19
HSD3B7	PAQR5	HBB
APPL1	PARP10	HBD
LOC642031	PARVB	HBG2
YEATS4	PDE3B	NUP88
FAM126A	PDE7A	NOLC1
SLC9A9	PDLIM1	PDIA3
HLF	PEMT	RPL14
WDR47	PEO1	SF3B2
LRRC63	PEX12	YBX1
FAM20A	PEX26
DHFRL1	PFDN1
CNNM1	PGBD4
ARHGAP11A	PHF12
ZC3H15	PHF20L1
SLC31A1	PIGN
FAR1	PIP5K2A
SOLH	PIR
FAM35A	PLCE1
CREBZF	PLEKHA4
TRA2A	PLEKHG6
RNF17	PMM2
KAT2B	PNN
TAS2R8	POLDIP3
CCDC41	PPAN
HDAC2	PPFIA4
TRIM44	PPHLN1
SEC62	PPME1
WIPF3	PPP1R13B
KIAA0319	PPP2R4
SCML2	PPT2
RNASE8	PRDM11
LOC650638	PRICKLE1
ZNF828	PRKCH
CCDC85C	PRKCSH
MAK16	PRKRIR
NUDT4	PRRT1
PKD2	PRSS35
NIPSNAP3B	PTGES
IL1RL2	PTGES3
FZD5	PUS7L
NUP160	R3HDM1
FKBP5	RAB11FIP4
LRTOMT	RAB31
ZDHHC5	RAB39
HSPH1	RAB5B
NCK1	RABGGTA
TNRC18	RAPGEF1
PRKCB	RARRES1
SH2D3A	RASA2
ADAMTS3	RBM12B
FBXL12	RBM18
IGFN1	RBM33
PLA2G4A	RBMS3
NAPSA	RCSD1
PPTC7	REL
LOC646214	RFFL
CEP97	RHBDD2
C14orf135	RHOT1
PROK2	RIN2
FLJ33360	RNASE1
CTNND1	RNASE4
UHRF1BP1L	RNASEL
ELF1	RNF139
MAT2B	RNF152
UBR3	ROBO2
HNRPLL	RPGR
ACO1	RPH3A
TET1	RPL27A
SEC23IP	RPL30
IKZF5	RPP30
EIF4E	RPS7
PPM1H	RREB1
ZNF211	RRM2
HAUS5	RRS1
MPHOSPH9	RSAD2
PCDHA12	S100A1
CNOT7	S100A10
RBL2	S100A13
HNRNPD	S100A6
C10orf68	SAE1
TRNT1	SAMD4B
BBS10	SCAMP3
LRCH2	SCGN
SEC24D	SCNN1B
MOBP	SCRIB
SMEK2	SDC4
PLS3	SDCCAG10
LCA5	SENP1
MCCC2	SETBP1
TBX2	SETD2
ZNF285A	SETMAR
40799	SFRS14
ZMYM6	SH2B3
GM2A	SH3BP5L
C7orf45	SHE
MICAL3	SHF
CAMLG	SHROOM1
SCML1	SIL1
CAMSAP1	SILV
RGPD5	SIPA1L2
ZDHHC3	SLC10A1
EID2B	SLC19A2
ATP7B	SLC25A44
TBC1D14	SLC2A2
POSTN	SLC34A1
SLC35F5	SLC35B2
NFIC	SLC38A2
BTF3L4	SLC5A6
CDC42BPA	SLC6A11
RAB18	SLC6A13
ORC2L	SLC7A6
RIPK3	SMEK1
PCDH11Y	SMPDL3A
ZNF658	SMTN
SAMHD1	SMUG1
LOC401097	SNTB1
BET1	SNX15
JRKL	SNX17
PARD6G	SOX13
ITGA6	SOX5
LOC731139	SP1
OR10K1	SP4
PPP4R2	SPDEF
LOC120364	SPSB4
GPSM2	SPTBN1
SRRM1	SRD5A1
VMA21	SRPK1
ZNF223	SRPK2
C15orf42	ST3GAL1
STX3	ST5
ACTR10	STAM2
ASTN1	STCH
PCDHA1	STK17A
MUC5AC	STK32B
ECM2	STMN2
MUC4	STRN3
PCDHA10	STX8
CCR8	STYXL1
NRP2	SVIL
AMBP	SYPL1
SIGLEC1	SYT7
PCDHA6	TAS2R40
GATA1	TBC1D14
CLDN11	TBC1D17
COL6A3	TCBA1
CLDN22	TCEA2
NLGN3	TCF4
PXN	TEAD4
SIGLEC14	THSD4
NCAM1	THTPA
HSPG2	TIGD2
CLDN19	TIPRL
SELE	TM2D2
MYBPC1	TMEM106B
AGT	TMEM109
PVRL1	TMEM140
CLDN3	TMEM22
BCAM	TMEM63B
KAL1	TMEM65
PLXNC1	TMEM87B
IHH	TMPRSS12
ADAM9	TNFRSF11A
PTPRS	TNR
FREM3	TNS3
SRPX2	TOP2B
NID2	TOPBP1
PCDHGB7	TOX
PCDHGA12	TP53INP1
CDHR5	TP53RK
JAM3	TPST1
EFS	TRAF1
COL20A1	TRIM26
NRXN2	TRIM38
SRCIN1	TRPC7
CHST10	TSHZ1
DCBLD1	TST
NRCAM	TSTA3
ENTPD1	TTC32
NFASC	TTC5
SEMA5A	TTC7A
HSPB11	TXNDC5
PCDHGC3	TXNL1
JAM2	TYW1
CDH23	UBE4A
TROAP	UBE4B
GPR56	UCK2
CD96	UQCRB
SEMA4D	USF1
ITGB3	USHBP1
LAMC3	UTP6
COL16A1	VAX2
AMICA1	VPS24
NTM	VPS41
PTK2B	VPS4B
AMTN	VPS52
COL14A1	VPS8
CTNNA2	VWF
DEFB118	WDR45L
IGFBP7	WDR46
PCDHGC4	WDR65
CTNNA3	WFDC13
SIRPG	WISP1
PCDHGB4	WNT3A
CLDN10	WWOX
CDH10	WWP2
ARVCF	XKR7
ITGB8	XPNPEP3
SDK2	XPO7
OPCML	XRCC6BP1
CCL4	YBX1
SPACA4	YTHDF1
FERMT3	YWHAZ
NELL2	ZAK
FN1	ZC3H3
PKP1	ZCCHC14
KITLG	ZCRB1
FER	ZFAND1
PCDH11X	ZFAND3
FBLN5	ZFPL1
PDPN	ZMAT3
CD24	ZNF184
COL9A1	ZNF236
DSC3	ZNF239
ITGB2	ZNF24
BTBD9	ZNF264
CDHR4	ZNF273
COL28A1	ZNF284
THBS3	ZNF326
PARVG	ZNF420
AMIGO2	ZNF490
ARHGAP5	ZNF550
ADAM15	ZNF577
AGFG2	ZNF610
AGPAT1	ZNF623
ALDH3B1	ZNF649
AP2A1	ZNF706
B4GALT1	ZNF76
BAG5	ZNF784
BICD2	ZNF791
BLOC1S3	ZRSR2
BPHL	2017-03-04
C9orf78	2017-09-03
CASP7	2017-09-15
CDS2	7A5
CHST14	A4GNT
COL5A1	AADAT
CRABP2	AAMP
CSK	AANAT
CTSZ	AARSL
CUEDC2	AASDH
ELMOD2	AATF
EPB41L3	ABC1
EPDR1	ABCA1
EPN1	ABCA12
G3BP2	ABCA4
GALNT2	ABCA5
GANAB	ABCB8
GNE	ABCC3
HEG1	ABCE1
HMGCL	ABCG1
ICMT	ABCG1
KRT81	ABCG2
LPCAT1	ABCG8
MANBA	ABHD1
MAP2K1	ABHD4
MBLAC2	ABHD7
ME1	ABLIM1
MESDC2	ABLIM1
MPP7	ABP1
MTA1	ABR
NOL9	ACAA1
OGFR	ACAD11
PAFAH1B2	ACAD8
PDK3	ACADS
PITX1	ACAT1
PPIG	ACAT2
PPP6R1	ACBD7
PSCA	ACCN1
PSMB9	ACCN2
PTER	ACE
PTPRJ	ACN9
PXYLP1	ACO1
QTRTD1	ACOT11
RAB13	ACOT7
RBM25	ACOT9
SCARA3	ACOX2
SLFN5	ACOX3
SNX27	ACP1
SRGAP2	ACP5
STAT5A	ACPL2
STEAP4	ACRBP
TBC1D10B	ACRC
TBCK	ACRV1
TCEAL4	ACSBG2
TPM4	ACSL5
TSC22D1	ACTA1
UBE3B	ACTC1
VAMP8	ACTL7B
VPS41	ACTN3
VWA5A	ACTR3
WDR45B	ACTR5
XPNPEP1	ACTR6
ZC3H13	ACVR2B
ZNF512B	ACVRL1
RBKS	ACYP1
NKAP	ACYP2
GPATCH11	ADAL
DTX3L	ADAM12
TBCEL	ADAM22
CYB5R4	ADAM23
RWDD2B	ADAM32
THNSL1	ADAMTS1
CCDC58	ADAMTS10
RNF5	ADAMTS13
RNF20	ADAMTS14
ITGB4	ADAMTS15
PURA	ADAMTS2
MTMR2	ADAMTS3
ABCC3	ADAMTS7
MBTPS2	ADAMTS9
SYTL4	ADAMTSL1
METTL7A	ADAR
IK	ADCY1
RAB6A	ADCY3
GOLGA7	ADCY4
ACADSB	ADCY8
DDX60L	ADCYAP1
DNAJC8	ADD2
CBX5	ADH1C
DCP1B	ADH5
IQGAP1	ADIPOQ
LACTB2	ADM
SEC23B	ADM2
C7orf25	ADMR
RRM2B	ADORA3
LOX	ADPGK
SEL1L	ADPRHL1
RASSF5	ADPRHL2
FARSB	ADRA1B
EIF3A	ADRA1D
WARS	ADRA2A
MARS2	ADRB1
HDHD2	AFAP
SERPINB5	AFAR3
TMEM2	AGBL2
COG6	AGER
EMC2	AGGF1
GALE	AGMAT
UTP14A	AGPAT3
PLD1	AGPS
UBXN1	AGT
LUC7L2	AGTRAP
WDR82	AGTRL1
ANXA1	AGXT2L1
RAB7A	AHCY
KIAA0196	AHDC1
TBC1D5	AHNAK
ATP6V1D	AHSG
ATR	AICDA
HRSP12	AIF1
DMXL2	AIM1L
MRPS27	AIM2
R3HDM1	AK5
NIPSNAP1	AKAP10
SLC9A6	AKAP11
EDNRB	AKAP13
AKR1C3	AKAP2
ANXA3	AKAP3
DHX35	AKAP4
BRE	AKAP7
C16orf58	AKR1CL2
ACADM	AKR7A3
LCMT2	AKT2
C6orf89	ALAD
PTCD2	ALAS1
TTC37	ALCAM
YPEL5	ALDH1L1
LAMTOR1	ALDH2
THEM4	ALDH7A1
SLC5A3	ALDOA
ETFB	ALDOC
MPV17	ALG1
RECQL4	ALG10B
FIP1L1	ALG2
PLGRKT	ALG3
ACSS2	ALG6
CA5B	ALG8
PSMA6	ALKBH1
TMOD1	ALKBH3
TGFBI	ALKBH4
BCKDHA	ALKBH6
PTGS1	ALLC
UEVLD	ALOX15B
ARHGEF12	ALOX5AP
GTF2E1	ALPI
ADCK1	ALPK1
SERPINB8	ALPP
C16orf62	ALS2CR11
ARL6IP4	ALS2CR4
HNRNPH2	ALX4
GDPD1	AMBN
UBE2V2	AMBP
AKR1C2	AMICA1
OSGEPL1	AMOTL2
NCOA5	AMPD2
TGM2	AMZ1
FLNC	AMZ2
NFU1	ANAPC4
KDM1A	ANAPC7
CHTF18	ANGEL1
SNRNP35	ANGEL2
TBC1D9	ANGPT2
XPNPEP3	ANGPT4
CTPS1	ANGPTL4
SNRPD2	ANK1
PTPRU	ANK3
GTF3A	ANKK1
MYL12A	ANKMY1
HGH1	ANKRD13C
TAF15	ANKRD13D
TOP1MT	ANKRD25
EPHB2	ANKRD37
TNXB	ANKRD47
SLCO3A1	ANKRD54
GINS2	ANKRD7
[truncated: 13,066 more rows]

## Sheet: S6-4
Table S6-4 List of HYGs involved in PI3K-AKT pathway
Gene ID	Genes in AKT/PI3K pathway	Description	HOTAIR-regulated genes	YBX1-regulated gene (Predicted)	YBX1-regulated gene (Experimental)
has: 572	BAD	BCL2 like 1	BAD	BAD	BAD
has: 627	BDNF	brain derived neurotrophic factor	BDNF		BDNF
has: 595	CCND1	cyclin D1	CCND1		CCND1
has: 1021	CDK6	cyclin dependent kinase 6	CDK6		CDK6
has: 1026	CDKN1A	cyclin dependent kinase inhibitor 1A	CDKN1A		CDKN1A
has: 1293	COL6A3	collagen type VI alpha 3 chain	COL6A3		COL6A3
has: 1297	COL9A1	collagen type IX alpha 1 chain	COL9A1		COL9A1
has: 1298	COL9A2	collagen type IX alpha 2 chain	COL9A2		COL9A2
has: 1977	EIF4E	eukaryotic translation initiation factor 4E	EIF4E		EIF4E
has: 2252	FGF7	fibroblast growth factor 7	FGF7		FGF7
has: 2261	FGFR3	fibroblast growth factor receptor 3	FGFR3	FGFR3
has: 2335	FN1	fibronectin 1	FN1		FN1
has: 2784	GNB3	G protein subunit beta 3	GNB3	GNB3
has: 59345	GNB4	G protein subunit beta 4	GNB4	GNB4
has: 10681	GNB5	G protein subunit beta 5	GNB5		GNB5
has: 3320	HSP90AA1	heat shock protein 90 alpha family class A member 1	HSP90AA1	HSP90AA1
has: 7184	HSP90B1	heat shock protein 90 beta family member 1	HSP90B1	HSP90B1	HSP90B1
has: 3480	IGF1R	insulin like growth factor 1 receptor	IGF1R		IGF1R
has: 3667	IRS1	insulin receptor substrate 1	IRS1	IRS1
has: 3672	ITGA1	integrin subunit alpha 1	ITGA1		ITGA1
has: 3675	ITGA3	integrin subunit alpha 3	ITGA3		ITGA3
has: 3655	ITGA6	integrin subunit alpha 6	ITGA6		ITGA6
has: 3690	ITGB3	integrin subunit beta 3	ITGB3		ITGB3
has: 3691	ITGB4	integrin subunit beta 4	ITGB4		ITGB4
has: 3696	ITGB8	integrin subunit beta 8	ITGB8		ITGB8
has: 3845	KRAS	KRAS proto-oncogene, GTPase	KRAS		KRAS
has: 9223	MAGI1	membrane associated guanylate kinase, WW and PDZ domain containing 1	MAGI1		MAGI1
has: 5604	MAP2K1	mitogen-activated protein kinase kinase 1	MAP2K1		MAP2K1
has: 4233	MET	MET proto-oncogene, receptor tyrosine kinase	MET		MET
has: 5106	PCK2	phosphoenolpyruvate carboxykinase 2, mitochondrial	PCK2	PCK2	PCK2
has: 5154	PDGFA	platelet derived growth factor subunit A	PDGFA		PDGFA
has: 5159	PDGFRB	platelet derived growth factor receptor beta	PDGFRB	PDGFRB
has: 5170	PDPK1	3-phosphoinositide dependent protein kinase 1	PDPK1	PDPK1	PDPK1
has: 5290	PIK3CA	phosphatidylinositol-4,5-bisphosphate 3-kinase catalytic subunit alpha	PIK3CA		PIK3CA
has: 5291	PIK3CB	phosphatidylinositol-4,5-bisphosphate 3-kinase catalytic subunit beta	PIK3CB		PIK3CB
has: 5294	PIK3CG	phosphatidylinositol-4,5-bisphosphate 3-kinase catalytic subunit gamma	PIK3CG		PIK3CG
has: 5586	PKN2	protein kinase N2	PKN2		PKN2
has: 5519	PPP2R1B	protein phosphatase 2 scaffold subunit Abeta	PPP2R1B		PPP2R1B
has: 5521	PPP2R2B	protein phosphatase 2 regulatory subunit Bbeta	PPP2R2B	PPP2R2B
has: 5525	PPP2R5A	protein phosphatase 2 regulatory subunit B'alpha	PPP2R5A	PPP2R5A
has: 5578	PRKCA	protein kinase C alpha	PRKCA		PRKCA
has: 5747	PTK2	protein tyrosine kinase 2	PTK2		PTK2
has: 5879	RAC1	Rac family small GTPase 1	RAC1		RAC1
has: 5934	RBL2	RB transcriptional corepressor like 2	RBL2	RBL2	RBL2
has: 6009	RHEB	Ras homolog, mTORC1 binding	RHEB		RHEB
has: 6198	RPS6KB1	ribosomal protein S6 kinase B1	RPS6KB1		RPS6KB1
has: 7059	THBS3	thrombospondin 3	THBS3		THBS3
has: 117145	THEM4	thioesterase superfamily member 4	THEM4		THEM4
has: 7148	TNXB		TNXB		TNXB
